# Supplementary material for: Genomic Insights into the Bactericidal and Fungicidal Potential of Bacillus mycoides b12.3 Isolated in the Soil of Olkhon Island in Lake Baikal, Russia
Source: Microorganisms. 2024 Nov 28;12(12):2450. doi: 10.3390/microorganisms12122450 (PMC11676374; doi:10.3390/microorganisms12122450)
Supplement: Supplementary file 1 [file microorganisms-12-02450-s001.zip]

Archive with 2 entries (2 files):
- Supplementary_tables.xlsx
- Supplementary_tables_AS.pdf
