# Supplementary material for: Genomic Insights into the Bactericidal and Fungicidal Potential of Bacillus mycoides b12.3 Isolated in the Soil of Olkhon Island in Lake Baikal, Russia
Source: Microorganisms. 2024 Nov 28;12(12):2450. doi: 10.3390/microorganisms12122450 (PMC11676374; doi:10.3390/microorganisms12122450)
Supplement: Supplementary file 1 [file microorganisms-12-02450-s001.zip › Supplementary_tables.xlsx]

## Sheet: Table S1
Table S1. Forward and reverse primers used for the gyrB gene sequencing.
Target gene	The oligonucleotide sequence of the primer	The length of the amplified fragment, b.p.	Source
gyrB	gyrB_F	Up to 1500	Soufiane et al, 2008; Punina et al, 2013
	(5’-CTT GAAGGACT AGARGCAGT-3’)
	gyrB_Rf
	(5’-CCTTC ACGAACATC YTC ACC -3’)

## Sheet: Table S2
Table S2. The list of biosynthetic gene clusters detected by the antiSMASH software. Presented are genomic coordinates of the regions, the description of the closest known cluster, and the respective similarity score.
Sequence_ID	Region_number	Region_start	Region_end	Region_product	Query_CDS_number	MIBiG_cluster_accession	Subject_CDS_number	Cluster_description	Cluster_type	Number_of_BLAST_hits	Number_of_core_gene_BLAST_hits	BLAST_score	Similarity	Min_BLAST_pident	Max_BLAST_pident
NODE_1	1	12670	64422	NRP-metallophore;NRPS	43	BGC0000309	7	bacillibactin	NRP	6	3	5156	85.71	55	71
NODE_1	2	230027	255265	betalactone	27	BGC0001095	15	fengycin	NRP	6	1	2547	40	50	79
NODE_1	3	275519	322529	NRPS	34
NODE_1	4	345867	356142	RiPP-like	12
NODE_2	1	187808	211342	LAP	21
NODE_9	1	1741	87617	NRPS;RRE-containing;T1PKS;NRPS-like	54	BGC0001537	15	butyrolactol A	Polyketide	3	0	688	20	48	54
NODE_15	1	4606	48187	NRPS-like	32
NODE_16	1	6269	19986	NI-siderophore	12	BGC0000942	6	petrobactin	Other	6	2	4023	100	63	91
NODE_16	2	57070	112887	NRPS;T1PKS	32	BGC0001033	14	paenilamicin/paenilamicin A2/paenilamicin B1/paenilamicin B2	NRP+Polyketide	2	1	4066	14.29	47	50
NODE_18	1	53670	63993	RiPP-like	12	BGC0002447	10	cerecyclin	RiPP	3	0	1616	30	78	92
NODE_19	1	70740	92593	terpene	19
NODE_26	1	22545	46459	lassopeptide	23	BGC0001356	5	paeninodin	RiPP	5	2	1851	100	49	59
NODE_29	1	42	65910	NRPS	42

## Sheet: Table S3
Table S3. Biosynthetic gene clusters found in the genome of the strain b12.3 using the DeepBGC utility. Shown are genomic coordinates of the regions, accuracy score, predicted activity and chemical class of the produced moiety, and the list of PfamA domains applied to detect a cluster.
Sequence_ID	Start	Stop	Score	Activity	Product_class	PfamA domains
NODE_1	30836	47794	0.91466		NRP	PF13347;PF07690;PF00106;PF08659;PF01370;PF02719;PF16363;PF13561;PF00425;PF00501;PF13193;PF00857;PF00550;PF00501;PF00550;PF00668;PF13193;PF00975;PF12697;PF00561;PF03621;PF12832;PF03137;PF07690;PF06609;PF00083;PF13347;PF01648;PF00216;PF14908;PF10025
NODE_1	115187	118287	0.73271	antibacterial		PF07552;PF07552;PF04055
NODE_1	123928	125259	0.71191	antibacterial		PF13560;PF12844;PF01381;PF13413;PF02311;PF07883;PF00386
NODE_1	197351	198641	0.73028	antibacterial	Saccharide	PF00535;PF13641;PF10111
NODE_1	204513	209121	0.78766	antibacterial		PF13144;PF08666;PF02348;PF04101;PF02350;PF04007;PF13302;PF13420;PF13523;PF00583;PF03102;PF08666;PF01098
NODE_1	395471	406839	0.86295	antibacterial		PF00067;PF05163;PF04978;PF12867;PF07561;PF00132;PF14602;PF05977;PF13347;PF07690;PF00067;PF12395;PF08874;PF13160
NODE_1	439901	445774	0.78	antibacterial		PF14620;PF07486;PF01471;PF13028;PF04750;PF00144;PF03301;PF07014;PF04199
NODE_2	188041	189132	0.77094	antibacterial	RiPP	PF13732;PF13304;PF00005;PF13561
NODE_2	231206	245513	0.93295		Saccharide	PF07098;PF10612;PF14153;PF13561;PF00106;PF08659;PF04321;PF16363;PF01073;PF01370;PF02719;PF13460;PF07993;PF16363;PF04321;PF02719;PF01370;PF01073;PF07993;PF13460;PF05368;PF00908;PF00483;PF12804;PF13712;PF13712;PF05219;PF07021;PF13489;PF13847;PF06325;PF02353;PF08241;PF08242;PF13649;PF05401;PF05175;PF13181;PF00515;PF07719;PF12895;PF00535;PF10111;PF13704;PF01391;PF05711;PF13578;PF01209;PF02353;PF13489…
NODE_2	276509	277442	0.7674	antibacterial		PF08541;PF02797;PF08545;PF01154;PF00108
NODE_3	213075	213789	0.7755		Other	PF01209;PF13489;PF13847;PF05148;PF08241;PF02353;PF08242;PF01135;PF13649;PF07021;PF12847;PF01728;PF02390
NODE_4	119264	119822	0.70711	antibacterial		PF08006
NODE_4	217370	234775	0.80066	antibacterial-antifungal	Polyketide	PF11611;PF07690;PF00083;PF12840;PF01022;PF07336;PF11706;PF04982;PF09680;PF02733;PF14278;PF00440;PF02733;PF02734;PF04892;PF02734;PF11611;PF00296;PF08443;PF05547
NODE_4	248250	249835	0.71997	antibacterial		PF09680;PF12840;PF01022
NODE_5	118471	120208	0.78368		RiPP	PF01209;PF08003;PF13489;PF02353;PF03141;PF13847;PF13649;PF08241;PF08242;PF13191;PF02463;PF00005;PF13671;PF01078;PF13175;PF03193;PF13555;PF05729;PF13304;PF13476;PF13481
NODE_9	18040	33577	0.83111		NRP	PF00899;PF06963;PF07690;PF05977;PF11028;PF13347;PF00501;PF13193;PF00550;PF00668;PF01370;PF02719;PF08659;PF16363;PF07993;PF01073;PF02976;PF03050;PF08393;PF00665;PF13610;PF02737
NODE_9	34586	74906	0.96563	antibacterial	NRP-Polyketide	PF12704;PF12698;PF04893;PF02687;PF00109;PF00668;PF07247;PF00501;PF13193;PF00550;PF00668;PF00501;PF13193;PF00550;PF00056;PF03721;PF02737;PF03446;PF01262;PF07992;PF03807;PF01210;PF02826;PF06690;PF02558;PF02254;PF00725;PF00550;PF02771;PF02770;PF00441;PF08028;PF01012;PF01012;PF00766;PF00501;PF00109;PF00108;PF02801;PF16197;PF00698;PF14765;PF08659;PF00106;PF01073;PF01370;PF02719;PF16363;PF13561;PF00550…
NODE_10	81818	95033	0.95205	antibacterial	Saccharide	PF00483;PF12804;PF02348;PF00535;PF02397;PF06574;PF01467;PF01943;PF13440;PF04464;PF04932;PF00534;PF13692;PF13524;PF03808;PF00483;PF01050;PF07883;PF02311;PF01238;PF07883;PF05899;PF03816;PF13472;PF00106;PF01370;PF02719;PF04321;PF08659;PF05368;PF02254;PF16363;PF01073;PF13460;PF07993
NODE_14	125498	130591	0.84955	antibacterial	Other	PF09579;PF13302;PF00583;PF13673;PF12746;PF13508;PF13527;PF08445;PF13780;PF02673;PF13780;PF06013;PF09971;PF11457
NODE_15	90236	121620	0.88741	antibacterial	Saccharide	PF13641;PF00535;PF10111;PF13704;PF03721;PF03446;PF02737;PF02558;PF00984;PF03720;PF04321;PF00106;PF16363;PF02719;PF01370;PF01073;PF08659;PF05368;PF13460;PF02737;PF03435;PF00070;PF07993;PF13641;PF00535;PF10111;PF02901;PF11230;PF01228;PF13353;PF04055;PF13394;PF06925;PF02350;PF00534;PF04101;PF13692;PF14152;PF13302;PF07969;PF01979;PF08338;PF01370;PF16363;PF05368;PF02631;PF08838;PF14139;PF08176;PF14043…
NODE_16	6088	14986	0.89061		NRP	PF07690;PF13347;PF11368;PF03600;PF05977;PF00083;PF03137;PF00269;PF01261;PF00550;PF13193;PF00501;PF06276;PF04183;PF06276;PF04183
NODE_16	77069	112742	0.96649	antibacterial	NRP-Polyketide	PF13193;PF00668;PF00550;PF00501;PF02463;PF13304;PF13476;PF00005;PF13555;PF00144;PF00550;PF13193;PF00501;PF00668;PF01370;PF16363;PF07993;PF01073;PF00550;PF00698;PF16197;PF02801;PF00109;PF00108;PF00550;PF00501;PF00668;PF13193;PF00975;PF03959;PF12146;PF00487;PF00144;PF01648;PF02274;PF12681;PF13669;PF13468;PF00903
NODE_19	61257	62064	0.71006	antibacterial		PF12679;PF12698;PF13346;PF01061;PF12730
NODE_22	79205	79793	0.73684	antibacterial		PF00893;PF13126
NODE_23	25728	45712	0.87837	antibacterial	Polyketide	PF15573;PF14435;PF10140;PF09406;PF08713;PF06779;PF07690;PF00083;PF00440;PF08359;PF16925;PF07261;PF13569;PF01804;PF00196;PF00072;PF02518;PF13581;PF07730;PF13796;PF05139;PF02517;PF00269
NODE_23	54608	55019	0.79904	antibacterial		PF11528
NODE_23	57174	58278	0.75828	antibacterial		PF14938;PF13374;PF13424;PF00515;PF07719
NODE_23	60644	60914	0.7391	antibacterial		PF13239
NODE_23	63006	70378	0.82307	antibacterial	RiPP	PF00672;PF00512;PF02518;PF13589;PF14024;PF04978;PF12867;PF05977;PF07690;PF01978;PF12840;PF01022;PF13412;PF02687;PF13191;PF00005;PF13555;PF02463;PF13304
NODE_23	72093	73676	0.80825	antibacterial		PF13826;PF04072
NODE_23	76785	77115	0.72701	antibacterial		PF01154
NODE_25	50870	51560	0.77049	antibacterial		PF08889
NODE_26	11024	40545	0.96166		Saccharide	PF13727;PF02254;PF00106;PF02719;PF01370;PF04321;PF08659;PF01073;PF16363;PF13477;PF13439;PF13579;PF00534;PF13692;PF13524;PF13439;PF13579;PF00534;PF13692;PF00535;PF10111;PF14897;PF13439;PF00534;PF13692;PF13439;PF00534;PF13692;PF13692;PF00534;PF13692;PF00534;PF13439;PF00534;PF13692;PF13524;PF13641;PF00535;PF10111;PF08759;PF01943;PF13229;PF05048;PF02397;PF00132;PF14602;PF01041;PF01053;PF01212;PF00155…
NODE_29	16890	48514	0.91347		NRP	PF00144;PF05977;PF07690;PF13347;PF01770;PF00501;PF13193;PF00550;PF00668;PF00501;PF13193;PF00550;PF00668;PF00668;PF00501;PF00550;PF13193;PF00975;PF01648;PF00975;PF12697;PF12146;PF03959;PF10230;PF02882;PF00106;PF08659;PF13561
NODE_35	36471	40055	0.74991	antibacterial	RiPP	PF13732;PF13304;PF00005;PF03193;PF13555;PF02518;PF07730;PF00196;PF13384;PF08281;PF00072;PF07638;PF08281;PF04545
NODE_35	41554	42511	0.70708	antibacterial		PF13349
NODE_48	20524	21028	0.79238	antibacterial		PF10517
NODE_52	3839	4763	0.72859	antibacterial	RiPP	PF00082
NODE_62	353	6924	0.82509	antibacterial		PF08877;PF00386;PF00386;PF01601;PF06013;PF14449;PF10004

## Sheet: Table S4
Table S4. The closest 50 reference genomes from the RefSeq database with respective ANI values relative to the genome of the strain b12.3.
Genome	ANI
GCF_002554935.1_ASM255493v1_genomic.fna	97.9694
GCF_002014655.1_ASM201465v1_genomic.fna	97.9551
GCF_018739525.1_ASM1873952v1_genomic.fna	97.8866
GCF_038007445.1_ASM3800744v1_genomic.fna	97.8759
GCF_038006145.1_ASM3800614v1_genomic.fna	97.8697
GCF_002014585.1_ASM201458v1_genomic.fna	97.7183
GCF_000018825.1_ASM1882v1_genomic.fna	97.7171
GCF_018739365.1_ASM1873936v1_genomic.fna	97.6813
GCF_018739485.1_ASM1873948v1_genomic.fna	97.6708
GCF_000775975.1_ASM77597v1_genomic.fna	97.6542
GCF_008274925.1_ASM827492v1_genomic.fna	97.6523
GCF_018740945.1_ASM1874094v1_genomic.fna	97.6376
GCF_036211105.1_ASM3621110v1_genomic.fna	97.6347
GCF_038005505.1_ASM3800550v1_genomic.fna	97.6109
GCF_000513155.1_ASM51315v1_genomic.fna	97.6103
GCF_018739305.1_ASM1873930v1_genomic.fna	97.6096
GCF_005217685.1_ASM521768v1_genomic.fna	97.607
GCF_018739625.1_ASM1873962v1_genomic.fna	97.603
GCF_018741085.1_ASM1874108v1_genomic.fna	97.5951
GCF_025519005.1_ASM2551900v1_genomic.fna	97.594
GCF_022532085.1_ASM2253208v1_genomic.fna	97.5924
GCF_918180265.1_DSM_11821_genomic.fna	97.5841
GCF_002021835.1_ASM202183v1_genomic.fna	97.5797
GCF_018741165.1_ASM1874116v1_genomic.fna	97.5745
GCF_025809295.1_ASM2580929v1_genomic.fna	97.5708
GCF_038004785.1_ASM3800478v1_genomic.fna	97.5618
GCF_002569385.1_ASM256938v1_genomic.fna	97.5578
GCF_024498055.1_ASM2449805v1_genomic.fna	97.5557
GCF_018739545.1_ASM1873954v1_genomic.fna	97.5533
GCF_018742225.1_ASM1874222v1_genomic.fna	97.5486
GCF_036210735.1_ASM3621073v1_genomic.fna	97.5484
GCF_002014695.1_ASM201469v1_genomic.fna	97.5453
GCF_022458665.1_ASM2245866v1_genomic.fna	97.5422
GCF_018739385.1_ASM1873938v1_genomic.fna	97.5338
GCF_018742205.1_ASM1874220v1_genomic.fna	97.5302
GCF_002200005.1_ASM220000v1_genomic.fna	97.5163
GCF_001619505.1_ASM161950v1_genomic.fna	97.5129
GCF_038008665.1_ASM3800866v1_genomic.fna	97.5043
GCF_000399425.1_Baci_cere_VD146_V1_genomic.fna	97.5036
GCF_018739645.1_ASM1873964v1_genomic.fna	97.4972
GCF_036009945.1_ASM3600994v1_genomic.fna	97.4943
GCF_022662615.1_ASM2266261v1_genomic.fna	97.4891
GCF_002146775.1_ASM214677v1_genomic.fna	97.4877
GCF_900094345.1_ASM90009434v1_genomic.fna	97.4873
GCF_024498095.1_ASM2449809v1_genomic.fna	97.4846
GCF_002200135.1_ASM220013v1_genomic.fna	97.483
GCF_002976445.1_ASM297644v1_genomic.fna	97.4829
GCF_036222645.1_ASM3622264v1_genomic.fna	97.4769
GCF_018742285.1_ASM1874228v1_genomic.fna	97.4765
GCF_036009965.1_ASM3600996v1_genomic.fna	97.475

## Sheet: Table S5
Table S5. The metadata of the closest reference strains deposited in the RefSeq database. The data was taken from NCBI Assembly and BioSample databases. Presented are the properties of the assembly, taxonomic attribution, isolation source, geographic origin, and host of the isolates.
Asmbl_ID	Asmbl_acc	Species	Strain	Organism_full	Level	FTP_path	Taxonomy_check	Biosample_ID	Biosample_acc	Host	Isolation_source	Geographic_location	Lattitude_longitude	Host_disease	Source_group	Country	Commentary
12264091	GCF_022458665.1	Bacillus mycoides	YakM2	Bacillus mycoides (firmicutes)	Contig	ftp://ftp.ncbi.nlm.nih.gov/genomes/all/GCF/022/458/665/GCF_022458665.1_ASM2245866v1	OK	23401943	SAMN23401943	None	deep soil layers	Russia: Yakutia	None	None	Soil	Russia
690378	GCF_000399425.1	Bacillus cereus	VD146	Bacillus cereus VD146 (firmicutes)	Scaffold	ftp://ftp.ncbi.nlm.nih.gov/genomes/all/GCF/000/399/425/GCF_000399425.1_Baci_cere_VD146_V1	Inconclusive	2596868	SAMN02596868	None	None	None	None	None	Soil	UK	Data taken from https://journals.asm.org/doi/10.1128/genomea.00380-13
21156461	GCF_036222645.1	Bacillus mycoides	NRS-325	Bacillus mycoides (firmicutes)	Scaffold	ftp://ftp.ncbi.nlm.nih.gov/genomes/all/GCF/036/222/645/GCF_036222645.1_ASM3622264v1	OK	33941045	SAMN33941045	None	soil	None	None	None	Soil	Missing
89111	GCF_000513155.1	Bacillus mycoides	NBRC:101238	Bacillus mycoides NBRC 101238 = DSM 11821 (firmicutes)	Contig	ftp://ftp.ncbi.nlm.nih.gov/genomes/all/GCF/000/513/155/GCF_000513155.1_ASM51315v1	OK	4157914	SAMD00041791	None	None	None	None	None	Food	Germany	Strain DSM 11821=NBRC 101238=WS 2480=WSBC 10204, termed Bacillus weihenstephanensis
16656041	GCF_918180265.1	Bacillus mycoides	NBRC:101238_1	Bacillus mycoides NBRC 101238 = DSM 11821 (firmicutes)	Scaffold	ftp://ftp.ncbi.nlm.nih.gov/genomes/all/GCF/918/180/265/GCF_918180265.1_DSM_11821	OK	31126693	SAMEA9996127	None	Culture Collection (type strain isolated from milk)	None	None	None	Food	Germany	Strain DSM 11821=NBRC 101238=WS 2480=WSBC 10204, termed Bacillus weihenstephanensis
1620191	GCF_002976445.1	Bacillus sp. MYb56	MYb56	Bacillus sp. MYb56 (firmicutes)	Scaffold	ftp://ftp.ncbi.nlm.nih.gov/genomes/all/GCF/002/976/445/GCF_002976445.1_ASM297644v1	OK	7581405	SAMN07581405	Caenorhabditis elegans MY316	Rotting apple	Germany: Kiel	None	None	Nematode	Germany
1136151	GCF_002200005.1	Bacillus mycoides	MOD1_Bc228	Bacillus mycoides (firmicutes)	Scaffold	ftp://ftp.ncbi.nlm.nih.gov/genomes/all/GCF/002/200/005/GCF_002200005.1_ASM220000v1	OK	7205612	SAMN07205612	None	food product	USA: MD	None	None	Food	USA
1136211	GCF_002200135.1	Bacillus mycoides	MOD1_Bc221	Bacillus mycoides (firmicutes)	Scaffold	ftp://ftp.ncbi.nlm.nih.gov/genomes/all/GCF/002/200/135/GCF_002200135.1_ASM220013v1	OK	7205606	SAMN07205606	None	food product	USA: MD	None	None	Food	USA
12358601	GCF_022532085.1	Bacillus mycoides	LX30	Bacillus mycoides (firmicutes)	Complete Genome	ftp://ftp.ncbi.nlm.nih.gov/genomes/all/GCF/022/532/085/GCF_022532085.1_ASM2253208v1	OK	26328110	SAMN26328110	None	soil	China	None	None	Soil	China
39888	GCF_000018825.1	Bacillus mycoides	KBAB4	Bacillus mycoides KBAB4 (firmicutes)	Complete Genome	ftp://ftp.ncbi.nlm.nih.gov/genomes/all/GCF/000/018/825/GCF_000018825.1_ASM1882v1	OK	623031	SAMN00623031	None	None	None	None	None	Soil	France	Data taken from HyperCAT MLST schemes
10233641	GCF_018742285.1	Bacillus mycoides	JAS94/5	Bacillus mycoides (firmicutes)	Complete Genome	ftp://ftp.ncbi.nlm.nih.gov/genomes/all/GCF/018/742/285/GCF_018742285.1_ASM1874228v1	OK	10879081	SAMN10879081	None	soil	Poland: farmland in Jasienowka	None	None	Soil	Poland
10233611	GCF_018742225.1	Bacillus mycoides	JAS635	Bacillus mycoides (firmicutes)	Complete Genome	ftp://ftp.ncbi.nlm.nih.gov/genomes/all/GCF/018/742/225/GCF_018742225.1_ASM1874222v1	OK	10879079	SAMN10879079	None	soil	Poland: farmland in Jasienowka	None	None	Soil	Poland
10232871	GCF_018741165.1	Bacillus mycoides	JAS06/3	Bacillus mycoides (firmicutes)	Complete Genome	ftp://ftp.ncbi.nlm.nih.gov/genomes/all/GCF/018/741/165/GCF_018741165.1_ASM1874116v1	OK	10879063	SAMN10879063	None	soil	Poland: farmland in Jasienowka	None	None	Soil	Poland
1112601	GCF_900094345.1	Bacillus mycoides	INRA 5	Bacillus mycoides (firmicutes)	Scaffold	ftp://ftp.ncbi.nlm.nih.gov/genomes/all/GCF/900/094/345/GCF_900094345.1_ASM90009434v1	OK	5517264	SAMEA4359022	None	None	None	None	None	Food	France	Data taken from https://www.ncbi.nlm.nih.gov/pmc/articles/PMC3536244/
2788381	GCF_005217685.1	Bacillus mycoides	I7	Bacillus mycoides (firmicutes)	Scaffold	ftp://ftp.ncbi.nlm.nih.gov/genomes/all/GCF/005/217/685/GCF_005217685.1_ASM521768v1	OK	11292298	SAMN11292298	Briza maxima	None	Israel: Ramat HaNadiv	None	None	Plant	Israel
22296911	GCF_038004785.1	Bacillus sp. FSL R5-0709	FSL R5-0709	Bacillus sp. FSL R5-0709 (firmicutes)	Contig	ftp://ftp.ncbi.nlm.nih.gov/genomes/all/GCF/038/004/785/GCF_038004785.1_ASM3800478v1	OK	26232386	SAMN26232386	None	heat treated 2% fat milk	None	None	None	Food	Missing	Submitted by Pennsylvania State University, USA (most of FSL strains are from the USA)
1020771	GCF_002021835.1	Bacillus mycoides	FSL R5-0708	Bacillus mycoides (firmicutes)	Contig	ftp://ftp.ncbi.nlm.nih.gov/genomes/all/GCF/002/021/835/GCF_002021835.1_ASM202183v1	OK	6242078	SAMN06242078	None	pasteurized milk	USA	None	None	Food	USA
22298851	GCF_038008665.1	Bacillus sp. FSL R10-2201	FSL R10-2201	Bacillus sp. FSL R10-2201 (firmicutes)	Contig	ftp://ftp.ncbi.nlm.nih.gov/genomes/all/GCF/038/008/665/GCF_038008665.1_ASM3800866v1	OK	29228809	SAMN29228809	None	finished RTE food product (dairy)	None	None	None	Food	Missing	Submitted by Pennsylvania State University, USA (most of FSL strains are from the USA)
22298241	GCF_038007445.1	Bacillus sp. FSL P2-0099	FSL P2-0099	Bacillus sp. FSL P2-0099 (firmicutes)	Contig	ftp://ftp.ncbi.nlm.nih.gov/genomes/all/GCF/038/007/445/GCF_038007445.1_ASM3800744v1	OK	26232375	SAMN26232375	None	Laboratory Heat Treated Raw Milk	None	None	None	Food	Missing	Submitted by Pennsylvania State University, USA (most of FSL strains are from the USA)
1017201	GCF_002014655.1	Bacillus mycoides	FSL H8-0492	Bacillus mycoides (firmicutes)	Contig	ftp://ftp.ncbi.nlm.nih.gov/genomes/all/GCF/002/014/655/GCF_002014655.1_ASM201465v1	OK	5953539	SAMN05953539	None	raw milk	USA	None	None	Food	USA
22297591	GCF_038006145.1	Bacillus sp. FSL H8-0492	FSL H8-0492_1	Bacillus sp. FSL H8-0492 (firmicutes)	Contig	ftp://ftp.ncbi.nlm.nih.gov/genomes/all/GCF/038/006/145/GCF_038006145.1_ASM3800614v1	OK	25893858	SAMN25893858	None	grain mix	None	None	None	Food	USA	Data taken from https://journals.asm.org/doi/10.1128/aem.02302-21
1017171	GCF_002014585.1	Bacillus cereus	FSL H8-0485	Bacillus cereus (firmicutes)	Contig	ftp://ftp.ncbi.nlm.nih.gov/genomes/all/GCF/002/014/585/GCF_002014585.1_ASM201458v1	Inconclusive	6242081	SAMN06242081	None	soil	USA	None	None	Soil	USA
22297271	GCF_038005505.1	Bacillus sp. FSL E2-8868	FSL E2-8868	Bacillus sp. FSL E2-8868 (firmicutes)	Contig	ftp://ftp.ncbi.nlm.nih.gov/genomes/all/GCF/038/005/505/GCF_038005505.1_ASM3800550v1	OK	29228750	SAMN29228750	None	None	None	None	None	Missing	Missing	Submitted by Pennsylvania State University, USA (most of FSL strains are from the USA)
1017221	GCF_002014695.1	Bacillus mycoides	FSL E2-0214	Bacillus mycoides (firmicutes)	Contig	ftp://ftp.ncbi.nlm.nih.gov/genomes/all/GCF/002/014/695/GCF_002014695.1_ASM201469v1	OK	5953533	SAMN05953533	None	finished RTE dairy food product	USA	None	None	Food	USA
221631	GCF_000775975.1	Bacillus mycoides	DSM:11821	Bacillus mycoides (firmicutes)	Complete Genome	ftp://ftp.ncbi.nlm.nih.gov/genomes/all/GCF/000/775/975/GCF_000775975.1_ASM77597v1	OK	3106993	SAMN03106993	None	None	Germany	None	None	Food	Germany	Strain DSM 11821=NBRC 101238=WS 2480=WSBC 10204, termed Bacillus weihenstephanensis
10232841	GCF_018741085.1	Bacillus mycoides	BPN601	Bacillus mycoides (firmicutes)	Complete Genome	ftp://ftp.ncbi.nlm.nih.gov/genomes/all/GCF/018/741/085/GCF_018741085.1_ASM1874108v1	OK	10879052	SAMN10879052	None	soil	Poland: Bialowieza National Park	None	None	Soil	Poland
10232821	GCF_018740945.1	Bacillus mycoides	BPN573	Bacillus mycoides (firmicutes)	Complete Genome	ftp://ftp.ncbi.nlm.nih.gov/genomes/all/GCF/018/740/945/GCF_018740945.1_ASM1874094v1	OK	10879074	SAMN10879074	None	soil	Poland: Bialowieza National Park	None	None	Soil	Poland
10232451	GCF_018739645.1	Bacillus mycoides	BPN52/2	Bacillus mycoides (firmicutes)	Complete Genome	ftp://ftp.ncbi.nlm.nih.gov/genomes/all/GCF/018/739/645/GCF_018739645.1_ASM1873964v1	OK	10879073	SAMN10879073	None	soil	Poland: Bialowieza National Park	None	None	Soil	Poland
10232441	GCF_018739625.1	Bacillus mycoides	BPN51/1	Bacillus mycoides (firmicutes)	Complete Genome	ftp://ftp.ncbi.nlm.nih.gov/genomes/all/GCF/018/739/625/GCF_018739625.1_ASM1873962v1	OK	10879076	SAMN10879076	None	soil	Poland: Bialowieza National Park	None	None	Soil	Poland
10232421	GCF_018739545.1	Bacillus mycoides	BPN43/2	Bacillus mycoides (firmicutes)	Complete Genome	ftp://ftp.ncbi.nlm.nih.gov/genomes/all/GCF/018/739/545/GCF_018739545.1_ASM1873954v1	OK	10879064	SAMN10879064	None	soil	Poland: Bialowieza National Park	None	None	Soil	Poland
4513661	GCF_008274925.1	Bacillus mycoides	BPN401	Bacillus mycoides (firmicutes)	Complete Genome	ftp://ftp.ncbi.nlm.nih.gov/genomes/all/GCF/008/274/925/GCF_008274925.1_ASM827492v1	OK	9370089	SAMN09370089	None	soil	Poland: Bialowieza National Park	None	None	Soil	Poland
10232411	GCF_018739525.1	Bacillus mycoides	BPN37/2	Bacillus mycoides (firmicutes)	Complete Genome	ftp://ftp.ncbi.nlm.nih.gov/genomes/all/GCF/018/739/525/GCF_018739525.1_ASM1873952v1	OK	10879085	SAMN10879085	None	soil	Poland: Bialowieza National Park	None	None	Soil	Poland
10232391	GCF_018739485.1	Bacillus mycoides	BPN36/3	Bacillus mycoides (firmicutes)	Complete Genome	ftp://ftp.ncbi.nlm.nih.gov/genomes/all/GCF/018/739/485/GCF_018739485.1_ASM1873948v1	OK	10879087	SAMN10879087	None	soil	Poland: Bialowieza National Park	None	None	Soil	Poland
10233501	GCF_018742205.1	Bacillus mycoides	BPN29/1	Bacillus mycoides (firmicutes)	Complete Genome	ftp://ftp.ncbi.nlm.nih.gov/genomes/all/GCF/018/742/205/GCF_018742205.1_ASM1874220v1	OK	10879084	SAMN10879084	None	soil	Poland: Bialowieza National Park	None	None	Soil	Poland
10232371	GCF_018739385.1	Bacillus mycoides	BPN29/1	Bacillus mycoides (firmicutes)	Complete Genome	ftp://ftp.ncbi.nlm.nih.gov/genomes/all/GCF/018/739/385/GCF_018739385.1_ASM1873938v1	OK	10879084	SAMN10879084	None	soil	Poland: Bialowieza National Park	None	None	Soil	Poland
10232361	GCF_018739365.1	Bacillus mycoides	BPN211	Bacillus mycoides (firmicutes)	Complete Genome	ftp://ftp.ncbi.nlm.nih.gov/genomes/all/GCF/018/739/365/GCF_018739365.1_ASM1873936v1	OK	10879050	SAMN10879050	None	soil	Poland: Bialowieza National Park	None	None	Soil	Poland
10232351	GCF_018739305.1	Bacillus mycoides	BPN121	Bacillus mycoides (firmicutes)	Complete Genome	ftp://ftp.ncbi.nlm.nih.gov/genomes/all/GCF/018/739/305/GCF_018739305.1_ASM1873930v1	OK	10879061	SAMN10879061	None	soil	Poland: Bialowieza National Park	None	None	Soil	Poland
1105281	GCF_002146775.1	Bacillus mycoides	BGSC 4BQ1	Bacillus mycoides (firmicutes)	Contig	ftp://ftp.ncbi.nlm.nih.gov/genomes/all/GCF/002/146/775/GCF_002146775.1_ASM214677v1	OK	5934525	SAMN05934525	None	soil	Spain	None	None	Soil	Spain
12372421	GCF_022662615.1	Bacillus cereus group sp. BfR-BA-01523	BfR-BA-01523	Bacillus cereus group sp. BfR-BA-01523 (firmicutes)	Contig	ftp://ftp.ncbi.nlm.nih.gov/genomes/all/GCF/022/662/615/GCF_022662615.1_ASM2266261v1	OK	25826071	SAMN25826071	None	food	Germany: foodproduct with ingredients from different origins	None	None	Food	Germany
14046971	GCF_025519005.1	Bacillus mycoides	BC78A	Bacillus mycoides (firmicutes)	Contig	ftp://ftp.ncbi.nlm.nih.gov/genomes/all/GCF/025/519/005/GCF_025519005.1_ASM2551900v1	OK	27545636	SAMN27545636	None	Milk and dairy products	Italy	41.25 N 16.25 E	None	Food	Italy
725181	GCF_001619505.1	Bacillus mycoides	B4117	Bacillus mycoides (firmicutes)	Scaffold	ftp://ftp.ncbi.nlm.nih.gov/genomes/all/GCF/001/619/505/GCF_001619505.1_ASM161950v1	OK	4046538	SAMN04046538	None	food	Netherlands	None	None	Food	Netherlands
13454971	GCF_024498055.1	Bacillus mycoides	B002-3	Bacillus mycoides (firmicutes)	Contig	ftp://ftp.ncbi.nlm.nih.gov/genomes/all/GCF/024/498/055/GCF_024498055.1_ASM2449805v1	OK	29762301	SAMN29762301	Spinacia oleracea	leaves	Belgium	None	None	Plant	Belgium
13456631	GCF_024498095.1	Bacillus mycoides	B001-4	Bacillus mycoides (firmicutes)	Contig	ftp://ftp.ncbi.nlm.nih.gov/genomes/all/GCF/024/498/095/GCF_024498095.1_ASM2449809v1	OK	29762311	SAMN29762311	Spinacia oleracea	leaves	Belgium	None	None	Plant	Belgium
21043531	GCF_036009945.1	Bacillus mycoides	B-41814	Bacillus mycoides (firmicutes)	Scaffold	ftp://ftp.ncbi.nlm.nih.gov/genomes/all/GCF/036/009/945/GCF_036009945.1_ASM3600994v1	OK	33940617	SAMN33940617	None	soil	Argentina	None	None	Soil	Argentina
21043541	GCF_036009965.1	Bacillus mycoides	B-41813	Bacillus mycoides (firmicutes)	Scaffold	ftp://ftp.ncbi.nlm.nih.gov/genomes/all/GCF/036/009/965/GCF_036009965.1_ASM3600996v1	OK	33940616	SAMN33940616	None	soil	Argentina	None	None	Soil	Argentina
21149261	GCF_036210735.1	Bacillus mycoides	B-23427	Bacillus mycoides (firmicutes)	Scaffold	ftp://ftp.ncbi.nlm.nih.gov/genomes/all/GCF/036/210/735/GCF_036210735.1_ASM3621073v1	OK	32927338	SAMN32927338	None	None	None	None	None	Soil	Azores	Strain BGSC 4CE1=EA14696, has Cry toxins
21149441	GCF_036211105.1	Bacillus mycoides	B-23148	Bacillus mycoides (firmicutes)	Scaffold	ftp://ftp.ncbi.nlm.nih.gov/genomes/all/GCF/036/211/105/GCF_036211105.1_ASM3621110v1	OK	32927320	SAMN32927320	None	soil	Russia	None	None	Soil	Russia
1337441	GCF_002569385.1	Bacillus mycoides	AFS084669	Bacillus mycoides (firmicutes)	Scaffold	ftp://ftp.ncbi.nlm.nih.gov/genomes/all/GCF/002/569/385/GCF_002569385.1_ASM256938v1	OK	7598526	SAMN07598526	None	soil	USA: NY	None	None	Soil	USA
1330241	GCF_002554935.1	Bacillus mycoides	AFS017891	Bacillus mycoides (firmicutes)	Scaffold	ftp://ftp.ncbi.nlm.nih.gov/genomes/all/GCF/002/554/935/GCF_002554935.1_ASM255493v1	OK	7597471	SAMN07597471	None	soil	USA: NY	None	None	Soil	USA
14396031	GCF_025809295.1	Bacillus sp. 41-22	41-22	Bacillus sp. 41-22 (firmicutes)	Complete Genome	ftp://ftp.ncbi.nlm.nih.gov/genomes/all/GCF/025/809/295/GCF_025809295.1_ASM2580929v1	OK	21542948	SAMN21542948	None	mingyong glacier	China: The mingyong village	None	None	Glacier	China

## Sheet: Table S6
Table S6. Main genomic features (toxins and biosynthetic gene clusters) in the analyzed dataset (strain b12.3 with 50 closest reference genomes according to ANI estimates). Presented are the properties of the assemblies (the number of contigs, completeness, and contamination level). The list of known/putative BGCs coupled with predicted biological activities and homologs of the insecticidal facto…
Assembly	Strain	Source	Country	Num_contigs	Completeness	Contamination	Clusters_num	Known_clusters_list	Clusters_activity_list	Clusters_activity_num	Toxins_list	Toxins_num	Tox_activities_list
GCF_036222645.1_ASM3622264v1_genomic	NRS-325	Soil	Missing	55	97.03	0.02	4	petrobactin:100.0; bacillibactin:85.71; paeninodin:100.0; fengycin:40.0	cytotoxic:2; antibacterial:18	20	InhA1:92.34; InhA1:75.22; Bmp1:79.23; InhA2:94.62; ChitinaseC:94.96; Spp1Aa1:79.88	6	Blattodea:Blattella germanica; Lepidoptera:Spodoptera litura
GCF_018739525.1_ASM1873952v1_genomic	BPN37/2	Soil	Poland	5	99.01	0.33	5	paeninodin:100.0; fengycin:40.0; bacillibactin:85.71; petrobactin:100.0; paenilamicin/paenilamicin A2/paenilamicin B1/paenilamicin B2:14.29	antibacterial:19; cytotoxic:1	20	Spp1Aa1:80.08; Bmp1:79.23; InhA1:92.71; InhA1:75.22; InhA2:94.37; ChitinaseC:94.96; Vpb4Ca1:30.98; Tpp1Aa4:31.8	8	Blattodea:Blattella germanica; Lepidoptera:Spodoptera litura
GCF_022458665.1_ASM2245866v1_genomic	YakM2	Soil	Russia	70	99.01	1.89	4	paenilamicin/paenilamicin A2/paenilamicin B1/paenilamicin B2:14.29; petrobactin:100.0; bacillibactin:85.71; fengycin:40.0	antibacterial:20	20	Bmp1:79.4; InhA1:92.34; InhA1:74.84; Spp1Aa1:79.57; InhA2:93.99; ChitinaseC:94.96; Bmp1:31.67; InhA1:70.57; Bmp1:61.36; Sip1A2:93.92; Vpb4Ca1:35.78	11	Blattodea:Blattella germanica; Lepidoptera:Spodoptera litura
b12_3	b12.3	Soil	Russia	83	99.01	0.65	7	bacillibactin:85.71; fengycin:40.0; butyrolactol A:20.0; petrobactin:100.0; paenilamicin/paenilamicin A2/paenilamicin B1/paenilamicin B2:14.29; cerecyclin:30.0; paeninodin:100.0	antibacterial:30; antibacterial-antifungal:1	31	Bmp1:79.4; InhA1:92.96; InhA1:74.72; InhA2:94.37; Tpp78Ba1:75.24; App4Aa1:67.99; ChitinaseC:94.96; Spp1Aa1:80.08	8	Blattodea:Blattella germanica; Hemiptera:Laodelphax striatellus; Lepidoptera:Spodoptera litura
GCF_038005505.1_ASM3800550v1_genomic	FSL E2-8868	Missing	Missing	11	98.02	1.07	6	paeninodin:100.0; fengycin:40.0; bacillibactin:85.71; petrobactin:100.0; paenilamicin/paenilamicin A2/paenilamicin B1/paenilamicin B2:21.43; thuricin:50.0	antibacterial:22; inhibitor:1; cytotoxic:1	24	InhA1:92.71; InhA1:75.22; InhA2:93.37; Spp1Aa1:80.28; Bmp1:31.23; ChitinaseC:95.1	6	Blattodea:Blattella germanica; Lepidoptera:Spodoptera litura
GCF_018742285.1_ASM1874228v1_genomic	JAS94/5	Soil	Poland	4	99.34	0.35	4	petrobactin:100.0; bacillibactin:85.71; fengycin:40.0; paeninodin:100.0	antibacterial:21; cytotoxic:2; antibacterial-antifungal:1	24	ChitinaseC:94.81; InhA2:94.49; InhA1:75.35; InhA1:92.21; Bmp1:79.4; Spp1Aa1:82.46; Spp1Aa1:80.08; Bmp1:31.23	8	Blattodea:Blattella germanica; Lepidoptera:Spodoptera litura
GCF_002200135.1_ASM220013v1_genomic	MOD1_Bc221	Food	USA	65	99.34	0.93	5	petrobactin:100.0; bacillibactin:85.71; bacillicn CER074:75.0; fengycin:40.0; paeninodin:100.0	antibacterial:24	24	InhA2:94.62; InhA1:75.22; InhA1:92.34; Bmp1:79.4; Bmp1:31.4; ChitinaseC:94.81; Spp1Aa1:80.08; Spp1Aa1:78.98	8	Blattodea:Blattella germanica; Lepidoptera:Spodoptera litura
GCF_025519005.1_ASM2551900v1_genomic	BC78A	Food	Italy	73	99.34	0.2	4	fengycin:40.0; petrobactin:100.0; paeninodin:100.0; bacillibactin:85.71	antibacterial:25; inhibitor:1; antibacterial-antifungal:2	28	InhA2:94.62; ChitinaseC:94.81; InhA1:75.47; InhA1:92.34; Bmp1:79.4; Bmp1:31.23	6
GCF_022662615.1_ASM2266261v1_genomic	BfR-BA-01523	Food	Germany	35	99.01	0.58	3	fengycin:40.0; bacillibactin:85.71; petrobactin:100.0	antibacterial:14; cytotoxic:2	16	Bmp1:79.4; InhA1:93.84; Spp1Aa1:79.88; InhA1:74.97; InhA2:93.12; ChitinaseC:94.66	6	Blattodea:Blattella germanica; Lepidoptera:Spodoptera litura
GCF_001619505.1_ASM161950v1_genomic	B4117	Food	Netherlands	106	99.27	0.37	4	petrobactin:100.0; bacillibactin:85.71; fengycin:40.0; paeninodin:100.0	cytotoxic:1; antibacterial:26; antibacterial-antifungal:1	28	InhA1:92.34; InhA2:94.12; InhA1:75.47; Bmp1:31.23; Spp1Aa1:80.08; ChitinaseC:95.1; Bmp1:79.4; InhA1:70.57; Bmp1:57.26	9	Blattodea:Blattella germanica; Lepidoptera:Spodoptera litura
GCF_002976445.1_ASM297644v1_genomic	MYb56	Nematode	Germany	135	99.01	0.48	5	fengycin:40.0; bacillibactin:85.71; petrobactin:100.0; paeninodin:100.0; paenilamicin/paenilamicin A2/paenilamicin B1/paenilamicin B2:14.29	antibacterial:19; cytotoxic:2	21	Bmp1:79.4; InhA1:75.22; InhA1:92.21; ChitinaseC:94.96; InhA2:94.62; Bmp1:77.32; Spp1Aa1:73.86	7	Blattodea:Blattella germanica; Lepidoptera:Spodoptera litura
GCF_002014655.1_ASM201465v1_genomic	FSL H8-0492.1	Food	USA	76	99.01	0.23	5	paeninodin:100.0; fengycin:40.0; bacillibactin:85.71; paenilamicin/paenilamicin A2/paenilamicin B1/paenilamicin B2:14.29; petrobactin:100.0	antibacterial:24	24	ChitinaseC:94.81; InhA1:92.71; Bmp1:79.4; InhA1:75.38; Spp1Aa1:82.46; Bmp1:31.09; InhA2:94.37	7	Blattodea:Blattella germanica; Lepidoptera:Spodoptera litura
GCF_018739305.1_ASM1873930v1_genomic	BPN121	Soil	Poland	6	99.01	1.38	4	petrobactin:100.0; bacillibactin:85.71; fengycin:40.0; paeninodin:80.0	antibacterial:22; cytotoxic:1	23	ChitinaseC:95.1; InhA2:94.12; InhA1:74.72; InhA1:92.46; Bmp1:79.58; Spp1Aa1:80.08	6	Blattodea:Blattella germanica; Lepidoptera:Spodoptera litura
GCF_022532085.1_ASM2253208v1_genomic	LX30	Soil	China	6	98.35	1.72	4	petrobactin:100.0; bacillibactin:85.71; fengycin:40.0; paeninodin:100.0	antibacterial:20; cytotoxic:1	21	ChitinaseC:95.1; InhA2:94.49; InhA1:74.97; InhA1:93.09; Bmp1:79.05; Spp1Aa1:78.54; Spp1Aa1:76.68; Spp1Aa1:80.08; Bmp1:31.34; Tpp78Aa1:45.15; App4Aa1:94.05	11	Blattodea:Blattella germanica; Hemiptera:Laodelphax striatellus; Hemiptera:Nilaparvata lugens; Lepidoptera:Spodoptera litura
GCF_018739545.1_ASM1873954v1_genomic	BPN43/2	Soil	Poland	5	98.68	1.21	3	petrobactin:100.0; bacillibactin:85.71; fengycin:40.0	antibacterial:18	18	ChitinaseC:94.96; InhA2:94.24; InhA1:74.84; InhA1:92.71; Bmp1:79.4; Spp1Aa1:80.28; Bmp1:31.02	7	Blattodea:Blattella germanica; Lepidoptera:Spodoptera litura
GCF_038008665.1_ASM3800866v1_genomic	FSL R10-2201	Food	Missing	2	99.34	0.2	4	petrobactin:100.0; bacillibactin:85.71; fengycin:40.0; paeninodin:100.0	antibacterial:16; antibacterial-antifungal:1	17	ChitinaseC:94.96; InhA2:94.62; InhA1:75.22; InhA1:92.34; Bmp1:79.4; Spp1Aa1:79.37; Spp1Aa1:80.08; Bmp1:31.23	8	Blattodea:Blattella germanica; Lepidoptera:Spodoptera litura
GCF_018739365.1_ASM1873936v1_genomic	BPN211	Soil	Poland	3	98.68	1.38	4	petrobactin:100.0; bacillibactin:85.71; fengycin:40.0; paeninodin:80.0	antibacterial:22; antibacterial-antifungal:1	23	ChitinaseC:94.96; InhA2:94.24; InhA1:74.72; InhA1:92.46; Bmp1:79.23; Spp1Aa1:80.48	6	Blattodea:Blattella germanica; Lepidoptera:Spodoptera litura
GCF_038006145.1_ASM3800614v1_genomic	FSL H8-0492	Food	USA	4	99.01	0.23	5	paeninodin:100.0; fengycin:40.0; bacillibactin:85.71; petrobactin:100.0; paenilamicin/paenilamicin A2/paenilamicin B1/paenilamicin B2:14.29	antibacterial:14; cytotoxic:1	15	ChitinaseC:94.81; InhA2:94.37; Bmp1:79.4; InhA1:92.71; InhA1:75.38; Spp1Aa1:82.46; Bmp1:31.09	7	Blattodea:Blattella germanica; Lepidoptera:Spodoptera litura
GCF_002554935.1_ASM255493v1_genomic	AFS017891	Soil	USA	96	99.34	0.54	4	fengycin:40.0; petrobactin:100.0; bacillibactin:85.71; paeninodin:100.0	antibacterial:25; antifungal:1; cytotoxic:1; inhibitor:1	28	InhA1:75.22; InhA2:94.37; ChitinaseC:94.96; InhA1:92.71; Bmp1:79.05; Spp1Aa1:80.08	6	Blattodea:Blattella germanica; Lepidoptera:Spodoptera litura
GCF_018740945.1_ASM1874094v1_genomic	BPN573	Soil	Poland	2	99.01	1.4	4	petrobactin:100.0; bacillibactin:85.71; fengycin:40.0; paeninodin:80.0	antibacterial:19	19	ChitinaseC:94.96; InhA2:94.24; InhA1:74.72; InhA1:92.46; Bmp1:79.23; Spp1Aa1:80.48; Tpp80Aa1:87.23	7	Blattodea:Blattella germanica; Diptera:Culex pipiens pallens; Lepidoptera:Spodoptera litura
GCF_000399425.1_Baci_cere_VD146_V1_genomic	VD146	Soil	UK	21	99.01	0.7	5	S-layer glycan:26.67; petrobactin:100.0; bacillibactin:85.71; fengycin:40.0; paeninodin:100.0	cytotoxic:1; antibacterial:16; antibacterial-antifungal:1	18	Vpb4Ca1:67.15; InhA1:75.22; InhA1:92.34; Bmp1:79.58; Spp1Aa1:79.17; Spp1Aa1:80.08; Bmp1:31.23; ChitinaseC:94.81; InhA2:94.12	9	Blattodea:Blattella germanica; Lepidoptera:Spodoptera litura
GCF_018739625.1_ASM1873962v1_genomic	BPN51/1	Soil	Poland	6	99.01	1.02	4	petrobactin:100.0; bacillibactin:85.71; fengycin:40.0; paeninodin:100.0	antibacterial:16	16	ChitinaseC:93.92; InhA2:94.74; InhA1:75.22; InhA1:92.71; Bmp1:79.4; Spp1Aa1:80.48	6	Blattodea:Blattella germanica; Lepidoptera:Spodoptera litura
GCF_918180265.1_DSM_11821_genomic	NBRC:101238.1	Food	Germany	47	99.34	1.03	4	petrobactin:100.0; bacillibactin:85.71; fengycin:40.0; paenilamicin/paenilamicin A2/paenilamicin B1/paenilamicin B2:14.29	antibacterial:16; inhibitor:2; antibacterial-antifungal:1; cytotoxic:1	20	Bmp1:31.52; Spp1Aa1:80.08; Bmp1:79.58; InhA1:74.72; InhA1:92.34; InhA2:93.87; ChitinaseC:94.66	7	Blattodea:Blattella germanica; Lepidoptera:Spodoptera litura
GCF_005217685.1_ASM521768v1_genomic	I7	Plant	Israel	627	98.41	0.89	5	cerecidin/cerecidin A1/cerecidin A2/cerecidin A3/cerecidin A4/cerecidin A5/cerecidin A6/cerecidin A7:47.06; bacillibactin:28.57; paenilamicin/paenilamicin A2/paenilamicin B1/paenilamicin B2:14.29; fengycin:40.0; petrobactin:100.0	antibacterial:57	57	Spp1Aa1:79.88; InhA2:93.99; Bmp1:79.4; Bmp1:31.67; ChitinaseC:94.96; Bmp1:54.75; InhA1:74.84; InhA1:92.34	8	Blattodea:Blattella germanica; Lepidoptera:Spodoptera litura
GCF_002200005.1_ASM220000v1_genomic	MOD1_Bc228	Food	USA	52	99.34	0.2	4	paeninodin:100.0; petrobactin:100.0; bacillibactin:85.71; fengycin:40.0	antibacterial:21; antibacterial-antifungal:1	22	Spp1Aa1:78.98; InhA1:75.22; InhA2:94.62; InhA1:92.34; Vpb4Ca1:68.61; ChitinaseC:94.96; Bmp1:79.4; Spp1Aa1:80.08; Bmp1:31.23	9	Blattodea:Blattella germanica; Lepidoptera:Spodoptera litura
GCF_002146775.1_ASM214677v1_genomic	BGSC 4BQ1	Soil	Spain	63	99.34	0.37	5	paeninodin:100.0; bacillicn CER074:83.33; fengycin:40.0; bacillibactin:85.71; petrobactin:100.0	antibacterial:26; cytotoxic:3	29	ChitinaseC:94.96; InhA2:94.62; Bmp1:31.23; Spp1Aa1:80.08; Bmp1:79.4; Vpb4Ca1:67.88; App4Aa1:68.27; Spp1Aa1:79.57; InhA1:92.34; InhA1:75.09	10	Blattodea:Blattella germanica; Lepidoptera:Spodoptera litura
GCF_018741165.1_ASM1874116v1_genomic	JAS06/3	Soil	Poland	6	99.34	0.97	6	paenilamicin/paenilamicin A2/paenilamicin B1/paenilamicin B2:14.29; petrobactin:100.0; bacillibactin:85.71; fengycin:40.0; paeninodin:100.0; lactocin S:21.05	antibacterial:23; antibacterial-antifungal:1; cytotoxic:1; inhibitor:1	26	ChitinaseC:94.96; InhA2:94.62; InhA1:74.84; InhA1:92.21; Bmp1:79.58; Spp1Aa1:80.48; Bmp1:31.67; Tpp36Aa1:30.13; Cry54Ab1:31.26; Vpb4Da2:68.58; Cry4Ca1:68.82; Cry53Ab1:39.85; App4Aa1:97.45; Vpb4Ca1:67.15; Mpp2Aa5:46.53; Cry79Aa1:39.71; Cry4Da1:99.41	17	Blattodea:Blattella germanica; Coleoptera:Diabrotica virgifera virgifera; Lepidoptera:Helicoverpa armigera; Lepidoptera:Plutella xylostella; Lepidoptera:Spodoptera exigua; Lepidoptera:Spodoptera litura
GCF_000018825.1_ASM1882v1_genomic	KBAB4	Soil	France	5	99.01	0.38	6	paenilamicin/paenilamicin A2/paenilamicin B1/paenilamicin B2:14.29; petrobactin:100.0; bacillibactin:85.71; fengycin:40.0; paeninodin:100.0; thuricin:50.0	antibacterial:21	21	ChitinaseC:94.81; InhA2:93.99; InhA1:74.97; InhA1:92.34; Bmp1:79.4; Spp1Aa1:80.28; Bmp1:31.23; Cry8Ca2:42.58; App4Aa1:67.71	9	Blattodea:Blattella germanica; Coleoptera:Alphitobius diaperinus; Coleoptera:Anomala corpulenta; Coleoptera:Anomala cuprea; Coleoptera:Popillia japonica; Lepidoptera:Spodoptera litura
GCF_025809295.1_ASM2580929v1_genomic	41-22	Glacier	China	1	99.34	0.22	4	petrobactin:100.0; bacillibactin:85.71; fengycin:40.0; paeninodin:100.0	antibacterial:18; cytotoxic:2	20	ChitinaseC:94.96; InhA2:94.62; InhA1:75.22; InhA1:92.34; Bmp1:79.4; Spp1Aa1:80.36; Spp1Aa1:80.08; Bmp1:31.23	8	Blattodea:Blattella germanica; Lepidoptera:Spodoptera litura
GCF_018739645.1_ASM1873964v1_genomic	BPN52/2	Soil	Poland	3	99.34	1.02	5	paenilamicin/paenilamicin A2/paenilamicin B1/paenilamicin B2:14.29; petrobactin:100.0; bacillibactin:85.71; fengycin:40.0; 3-(2'-hydroxy-3'-oxo-4'-methylpentyl)-indole/3-(2'-hydroxy-3'-oxo-4'-methylhexyl)-indole/3-(2'-acetoxy-3'-oxo-4'-methylpentyl)-indole/3-(2'-acetoxy-3'-oxo-4'-methylhexyl)-indole:25.0	antibacterial:19	19	ChitinaseC:94.96; InhA2:93.99; InhA1:74.84; InhA1:92.34; Bmp1:79.58; Spp1Aa1:80.08; Bmp1:31.02; Tpp80Aa1:31.92; Cry70Bb1:98.64; App4Aa1:67.71	10	Blattodea:Blattella germanica; Diptera:Culex pipiens pallens; Lepidoptera:Spodoptera litura
GCF_002021835.1_ASM202183v1_genomic	FSL R5-0708	Food	USA	98	99.34	0.2	4	paeninodin:100.0; bacillibactin:85.71; petrobactin:100.0; fengycin:40.0	antibacterial:35; cytotoxic:1; antibacterial-antifungal:1	37	InhA2:94.62; ChitinaseC:94.66; Spp1Aa1:79.81; Bmp1:31.23; Bmp1:79.23; InhA1:92.34; InhA1:75.09; Spp1Aa2:80.77	8	Blattodea:Blattella germanica; Lepidoptera:Spodoptera litura
GCF_038004785.1_ASM3800478v1_genomic	FSL R5-0709	Food	Missing	2	99.34	0.2	4	petrobactin:100.0; bacillibactin:85.71; fengycin:40.0; paeninodin:100.0	antibacterial:27; antibacterial-antifungal:2; cytotoxic:1	30	ChitinaseC:94.66; InhA2:94.62; InhA1:75.09; InhA1:92.34; Bmp1:79.23; Spp1Aa1:79.37; Spp1Aa1:80.08; Bmp1:31.23	8	Blattodea:Blattella germanica; Lepidoptera:Spodoptera litura
GCF_018741085.1_ASM1874108v1_genomic	BPN601	Soil	Poland	6	99.01	1.38	4	petrobactin:100.0; bacillibactin:85.71; fengycin:40.0; paeninodin:80.0	antibacterial:22; cytotoxic:1	23	ChitinaseC:95.1; InhA2:94.12; InhA1:74.72; InhA1:92.46; Bmp1:79.58; Spp1Aa1:80.08	6	Blattodea:Blattella germanica; Lepidoptera:Spodoptera litura
GCF_900094345.1_ASM90009434v1_genomic	INRA 5	Food	France	36	98.67	0.44	6	bacillicn CER074:75.0; S-layer glycan:26.67; pseudaminic acid:22.22; petrobactin:100.0; bacillibactin:85.71; fengycin:40.0	antibacterial:23; inhibitor:1	24	Spp1Aa1:79.88; Bmp1:31.23; ChitinaseC:95.1; InhA1:93.84; InhA1:75.09; InhA2:94.49; Mpp46Ab1:34.18; Vpa2Ba2:31.3; Bmp1:79.4	9	Blattodea:Blattella germanica; Diptera:Culex pipiens; Lepidoptera:Spodoptera litura
GCF_000775975.1_ASM77597v1_genomic	DSM:11821	Food	Germany	1	99.34	1.18	4	fengycin:40.0; bacillibactin:85.71; petrobactin:100.0; paenilamicin/paenilamicin A2/paenilamicin B1/paenilamicin B2:14.29	antibacterial:16; inhibitor:2; cytotoxic:1	19	Bmp1:79.58; InhA1:92.34; InhA1:74.72; Bmp1:31.52; Spp1Aa1:80.08; InhA2:93.87; ChitinaseC:94.66; Vpb1Aa1:39.37; Vpb4Ca1:35.44; Vpb4Ca1:35.44	10	Blattodea:Blattella germanica; Lepidoptera:Spodoptera litura
GCF_002014695.1_ASM201469v1_genomic	FSL E2-0214	Food	USA	111	99.34	0.53	4	petrobactin:100.0; paeninodin:100.0; fengycin:40.0; bacillibactin:85.71	antibacterial:34; cytotoxic:2	36	InhA1:92.34; Spp1Aa1:79.81; Bmp1:79.4; InhA1:75.22; Bmp1:31.23; InhA2:94.62; ChitinaseC:94.96; Spp1Aa2:80.77	8	Blattodea:Blattella germanica; Lepidoptera:Spodoptera litura
GCF_038007445.1_ASM3800744v1_genomic	FSL P2-0099	Food	Missing	3	99.01	0.64	5	paenilamicin/paenilamicin A2/paenilamicin B1/paenilamicin B2:14.29; petrobactin:100.0; bacillibactin:85.71; fengycin:40.0; paeninodin:100.0	antibacterial:12; antibacterial-antifungal:1; cytotoxic:1	14	ChitinaseC:94.96; InhA2:94.62; InhA1:75.22; InhA1:92.71; Bmp1:79.23; Spp1Aa1:82.7	6	Blattodea:Blattella germanica; Lepidoptera:Spodoptera litura
GCF_024498055.1_ASM2449805v1_genomic	B002-3	Plant	Belgium	197	99.01	0.77	5	paenilamicin/paenilamicin A2/paenilamicin B1/paenilamicin B2:14.29; petrobactin:100.0; bacillibactin:85.71; cerecyclin:30.0; fengycin:40.0	antibacterial:31	31	Bmp1:31.67; InhA1:92.34; Spp1Aa1:79.57; ChitinaseC:94.96; InhA2:93.99; InhA1:74.72; Bmp1:79.7; Vpb4Ca1:37.18	8	Blattodea:Blattella germanica; Lepidoptera:Spodoptera litura
GCF_018739385.1_ASM1873938v1_genomic	BPN29/1.1	Soil	Poland	7	98.68	1.21	3	petrobactin:100.0; bacillibactin:85.71; fengycin:40.0	antibacterial:19	19	Spp1Aa1:80.28; Bmp1:31.02; ChitinaseC:94.96; InhA2:94.24; InhA1:74.84; InhA1:92.71; Bmp1:79.4	7	Blattodea:Blattella germanica; Lepidoptera:Spodoptera litura
GCF_018739485.1_ASM1873948v1_genomic	BPN36/3	Soil	Poland	2	97.36	1.4	4	fengycin:40.0; bacillibactin:85.71; petrobactin:100.0; paeninodin:80.0	antibacterial:24; cytotoxic:2; inhibitor:1	27	Bmp1:79.23; InhA1:92.46; InhA1:74.72; InhA2:94.24; ChitinaseC:94.96; Spp1Aa1:80.48; Tpp80Aa1:87.23	7	Blattodea:Blattella germanica; Diptera:Culex pipiens pallens; Lepidoptera:Spodoptera litura
GCF_036009965.1_ASM3600996v1_genomic	B-41813	Soil	Argentina	122	98.43	0.44	8	bacillibactin:85.71; paeninodin:100.0; paenilamicin/paenilamicin A2/paenilamicin B1/paenilamicin B2:14.29; petrobactin:100.0; pulcherriminic acid:66.67; fengycin:40.0; anachelin:10.0; thuricin:100.0	cytotoxic:1; antibacterial:27; antibacterial-antifungal:1	29	Spp1Aa1:79.88; InhA1:74.84; ChitinaseC:94.81; Tpp1Aa3:38.36; Bmp1:31.34; InhA1:92.21; InhA2:94.49; Bmp1:79.58	8	Blattodea:Blattella germanica; Diptera:Aedes atropalpus; Diptera:Culex quinquefasciatus; Lepidoptera:Spodoptera litura
GCF_036009945.1_ASM3600994v1_genomic	B-41814	Soil	Argentina	71	98.68	0.44	7	paenilamicin/paenilamicin A2/paenilamicin B1/paenilamicin B2:14.29; petrobactin:100.0; bacillibactin:85.71; thuricin:100.0; paeninodin:100.0; pulcherriminic acid:66.67; fengycin:40.0	antibacterial:22	22	Bmp1:31.34; Spp1Aa1:79.88; ChitinaseC:94.81; InhA1:74.84; InhA2:94.49; Tpp1Aa3:38.36; InhA1:92.21; Bmp1:79.58	8	Blattodea:Blattella germanica; Diptera:Aedes atropalpus; Diptera:Culex quinquefasciatus; Lepidoptera:Spodoptera litura
GCF_036211105.1_ASM3621110v1_genomic	B-23148	Soil	Russia	76	99.01	1.87	4	fengycin:40.0; bacillibactin:85.71; petrobactin:100.0; paenilamicin/paenilamicin A2/paenilamicin B1/paenilamicin B2:14.29	antibacterial:27	27	InhA1:92.34; InhA2:93.99; Bmp1:79.4; Spp1Aa1:79.88; Bmp1:31.67; Spp1Aa1:67.52; Spp1Aa1:82.21; ChitinaseC:94.96; InhA1:74.84; Mpp82Aa1:50.69; InhA1:70.34; Tpp80Aa1:30.65	12	Blattodea:Blattella germanica; Diptera:Culex pipiens pallens; Lepidoptera:Spodoptera litura
GCF_018742225.1_ASM1874222v1_genomic	JAS635	Soil	Poland	11	99.34	0.86	4	petrobactin:100.0; bacillibactin:85.71; fengycin:40.0; paeninodin:100.0	antibacterial:16	16	InhA1:72.56; ChitinaseB:87.59; ChitinaseC:96.76; InhA2:94.49; InhA1:74.97; InhA1:92.21; Bmp1:79.75; Spp1Aa1:79.68; Bmp1:31.02; Tpp36Aa1:29.69; Cry57Aa1:96.55; Vpb4Ca1:53.54; Cry20Aa1:60.58; Cry70Bb1:69.49; App4Aa1:94.33; Mpp2Aa5:46.2; Cry4Ca2:78.99; Cry56Aa4:56.1; Cry70Bb1:66.13; Cry53Ab1:39.59; Cry4Ca1:69.0; Cry54Ba2:37.36; Cry4Da1:100.0	23	Blattodea:Blattella germanica; Coleoptera:Diabrotica virgifera virgifera; Diptera:Aedes aegypti; Diptera:Culex quinquefasciatus; Lepidoptera:Spodoptera litura
GCF_036210735.1_ASM3621073v1_genomic	B-23427	Soil	Azores	272	97.03	0.71	5	paeninodin:100.0; bacillibactin:85.71; fengycin:40.0; petrobactin:100.0; thuricin:50.0	antibacterial:30; antibacterial-antifungal:1; inhibitor:1; cytotoxic:1	33	InhA1:92.21; InhA2:94.49; Bmp1:31.02; InhA1:72.56; Spp1Aa1:79.68; InhA1:74.97; Cry54Ba2:31.73; Tpp36Aa1:34.45; ChitinaseC:96.76; ChitinaseB:87.59; Cry70Bb1:98.76; Cry70Bb1:69.49; App4Aa1:94.33; Mpp2Aa5:46.2; Cry4Ca1:69.0; Cry53Ab1:39.59; Cry56Aa4:57.54; Cry4Ca2:78.99; Mpp46Ab1:35.02; Cry4Da1:99.85	20	Blattodea:Blattella germanica; Coleoptera:Diabrotica virgifera virgifera; Diptera:Culex pipiens; Lepidoptera:Spodoptera litura
GCF_018742205.1_ASM1874220v1_genomic	BPN29/1	Soil	Poland	4	98.35	1.21	3	petrobactin:116.67; bacillibactin:85.71; fengycin:40.0	antibacterial:20	20	ChitinaseC:94.96; InhA2:94.24; InhA1:74.84; InhA1:92.71; Bmp1:79.4; Spp1Aa1:80.28; Bmp1:31.02	7	Blattodea:Blattella germanica; Lepidoptera:Spodoptera litura
GCF_002569385.1_ASM256938v1_genomic	AFS084669	Soil	USA	61	99.34	0.36	4	paeninodin:100.0; bacillibactin:85.71; fengycin:40.0; petrobactin:100.0	antibacterial:12; inhibitor:1; cytotoxic:2	15	Vpa2Ba2:31.3; Bmp1:31.02; InhA1:72.56; ChitinaseB:87.59; ChitinaseC:96.76; Bmp1:79.05; InhA1:74.97; Spp1Aa1:79.88; InhA2:94.49; InhA1:92.21	10	Blattodea:Blattella germanica; Lepidoptera:Spodoptera litura
GCF_008274925.1_ASM827492v1_genomic	BPN401	Soil	Poland	7	99.01	1.68	6	paenilamicin/paenilamicin A2/paenilamicin B1/paenilamicin B2:14.29; petrobactin:100.0; bacillibactin:85.71; fengycin:40.0; paeninodin:100.0; bacillicn CER074:16.67	antibacterial:23	23	ChitinaseC:94.96; InhA2:94.74; InhA1:75.09; InhA1:92.71; Bmp1:79.4; Spp1Aa1:80.48; Bmp1:31.18; InhA1:65.33; Cry70Bb1:98.76	9	Blattodea:Blattella germanica; Lepidoptera:Spodoptera litura
GCF_002014585.1_ASM201458v1_genomic	FSL H8-0485	Soil	USA	141	99.01	0.29	7	petrobactin:100.0; paeninodin:100.0; paenilamicin/paenilamicin A2/paenilamicin B1/paenilamicin B2:14.29; pulcherriminic acid:66.67; thuricin:100.0; fengycin:40.0; bacillibactin:85.71	antibacterial:35; antibacterial-antifungal:1	36	InhA2:93.74; Spp1Aa1:80.28; InhA1:75.38; Mpp46Ab1:34.6; Vpb4Ca1:68.61; Bmp1:79.4; Cry32Ha2:49.96; App4Aa1:97.45; Cry32Ja1:46.17; Xpp22Ba1:93.02; Vpb4Ca1:31.2; InhA1:92.71; Cry32Ra1:51.56; Cry32Mb1:42.84; Cry32Ma1:43.06; Bmp1:31.81; ChitinaseC:94.96	17	Blattodea:Blattella germanica; Coleoptera:Anthonomus grandis; Diptera:Culex pipiens; Lepidoptera:Spodoptera litura
GCF_024498095.1_ASM2449809v1_genomic	B001-4	Plant	Belgium	102	99.34	0.85	6	cerecyclin:30.0; paenilamicin/paenilamicin A2/paenilamicin B1/paenilamicin B2:14.29; petrobactin:100.0; paeninodin:100.0; bacillibactin:85.71; fengycin:40.0	antibacterial:24; cytotoxic:1	25	Bmp1:31.4; Spp1Aa1:80.28; InhA1:92.34; Bmp1:79.4; ChitinaseC:93.61; InhA2:93.74; InhA1:74.84; Vpb4Aa1:34.09; ChitinaseB:97.37	9	Blattodea:Blattella germanica; Lepidoptera:Spodoptera litura
GCF_000513155.1_ASM51315v1_genomic	NBRC:101238	Food	Germany	100	99.34	1.03	4	paenilamicin/paenilamicin A2/paenilamicin B1/paenilamicin B2:14.29; petrobactin:100.0; fengycin:40.0; bacillibactin:85.71	antibacterial:24	24	InhA1:74.72; ChitinaseC:94.66; InhA2:93.87; InhA1:92.34; Bmp1:31.52; Spp1Aa1:80.08; Bmp1:79.58	7	Blattodea:Blattella germanica; Lepidoptera:Spodoptera litura

## Sheet: Table S7
Table S7. Feature-wise characteristics of genomes in the context of predicted toxins, BGCs, and biological activities. Provided are the total number of a particular loci/activity and mean identity with the closest homolog in case the loci (known BGCs/toxin-encoding loci) are described.
Assembly	Strain	Feature_type	Num_features	Num_features_total	Feature	Mean_identity
GCF_025809295.1_ASM2580929v1_genomic	41-22	Clust_activity	18	20	antibacterial	0
GCF_025809295.1_ASM2580929v1_genomic	41-22	Clust_activity	2	20	cytotoxic	0
GCF_025809295.1_ASM2580929v1_genomic	41-22	Known_cluster	1	4	petrobactin	100
GCF_025809295.1_ASM2580929v1_genomic	41-22	Known_cluster	1	4	bacillibactin	85.71
GCF_025809295.1_ASM2580929v1_genomic	41-22	Known_cluster	1	4	fengycin	40
GCF_025809295.1_ASM2580929v1_genomic	41-22	Known_cluster	1	4	paeninodin	100
GCF_025809295.1_ASM2580929v1_genomic	41-22	Toxin	1	5	ChitinaseC	94.96
GCF_025809295.1_ASM2580929v1_genomic	41-22	Toxin	1	5	InhA2	94.62
GCF_025809295.1_ASM2580929v1_genomic	41-22	Toxin	2	5	InhA1	83.78
GCF_025809295.1_ASM2580929v1_genomic	41-22	Toxin	2	5	Bmp1	55.315
GCF_025809295.1_ASM2580929v1_genomic	41-22	Toxin	2	5	Spp1Aa1	80.22
GCF_025809295.1_ASM2580929v1_genomic	41-22	Toxins_activities	1	2	Blattodea	0
GCF_025809295.1_ASM2580929v1_genomic	41-22	Toxins_activities	1	2	Lepidoptera	0
GCF_002554935.1_ASM255493v1_genomic	AFS017891	Clust_activity	25	28	antibacterial	0
GCF_002554935.1_ASM255493v1_genomic	AFS017891	Clust_activity	1	28	antifungal	0
GCF_002554935.1_ASM255493v1_genomic	AFS017891	Clust_activity	1	28	cytotoxic	0
GCF_002554935.1_ASM255493v1_genomic	AFS017891	Clust_activity	1	28	inhibitor	0
GCF_002554935.1_ASM255493v1_genomic	AFS017891	Known_cluster	1	4	fengycin	40
GCF_002554935.1_ASM255493v1_genomic	AFS017891	Known_cluster	1	4	petrobactin	100
GCF_002554935.1_ASM255493v1_genomic	AFS017891	Known_cluster	1	4	bacillibactin	85.71
GCF_002554935.1_ASM255493v1_genomic	AFS017891	Known_cluster	1	4	paeninodin	100
GCF_002554935.1_ASM255493v1_genomic	AFS017891	Toxin	2	5	InhA1	83.965
GCF_002554935.1_ASM255493v1_genomic	AFS017891	Toxin	1	5	InhA2	94.37
GCF_002554935.1_ASM255493v1_genomic	AFS017891	Toxin	1	5	ChitinaseC	94.96
GCF_002554935.1_ASM255493v1_genomic	AFS017891	Toxin	1	5	Bmp1	79.05
GCF_002554935.1_ASM255493v1_genomic	AFS017891	Toxin	1	5	Spp1Aa1	80.08
GCF_002554935.1_ASM255493v1_genomic	AFS017891	Toxins_activities	1	2	Blattodea	0
GCF_002554935.1_ASM255493v1_genomic	AFS017891	Toxins_activities	1	2	Lepidoptera	0
GCF_002569385.1_ASM256938v1_genomic	AFS084669	Clust_activity	12	15	antibacterial	0
GCF_002569385.1_ASM256938v1_genomic	AFS084669	Clust_activity	1	15	inhibitor	0
GCF_002569385.1_ASM256938v1_genomic	AFS084669	Clust_activity	2	15	cytotoxic	0
GCF_002569385.1_ASM256938v1_genomic	AFS084669	Known_cluster	1	4	paeninodin	100
GCF_002569385.1_ASM256938v1_genomic	AFS084669	Known_cluster	1	4	bacillibactin	85.71
GCF_002569385.1_ASM256938v1_genomic	AFS084669	Known_cluster	1	4	fengycin	40
GCF_002569385.1_ASM256938v1_genomic	AFS084669	Known_cluster	1	4	petrobactin	100
GCF_002569385.1_ASM256938v1_genomic	AFS084669	Toxin	1	7	Vpa2Ba2	31.3
GCF_002569385.1_ASM256938v1_genomic	AFS084669	Toxin	2	7	Bmp1	55.035
GCF_002569385.1_ASM256938v1_genomic	AFS084669	Toxin	3	7	InhA1	79.9133
GCF_002569385.1_ASM256938v1_genomic	AFS084669	Toxin	1	7	ChitinaseB	87.59
GCF_002569385.1_ASM256938v1_genomic	AFS084669	Toxin	1	7	ChitinaseC	96.76
GCF_002569385.1_ASM256938v1_genomic	AFS084669	Toxin	1	7	Spp1Aa1	79.88
GCF_002569385.1_ASM256938v1_genomic	AFS084669	Toxin	1	7	InhA2	94.49
GCF_002569385.1_ASM256938v1_genomic	AFS084669	Toxins_activities	1	2	Blattodea	0
GCF_002569385.1_ASM256938v1_genomic	AFS084669	Toxins_activities	1	2	Lepidoptera	0
GCF_024498095.1_ASM2449809v1_genomic	B001-4	Clust_activity	24	25	antibacterial	0
GCF_024498095.1_ASM2449809v1_genomic	B001-4	Clust_activity	1	25	cytotoxic	0
GCF_024498095.1_ASM2449809v1_genomic	B001-4	Known_cluster	1	6	cerecyclin	30
GCF_024498095.1_ASM2449809v1_genomic	B001-4	Known_cluster	1	6	paenilamicin/paenilamicin A2/paenilamicin B1/paenilamicin B2	14.29
GCF_024498095.1_ASM2449809v1_genomic	B001-4	Known_cluster	1	6	petrobactin	100
GCF_024498095.1_ASM2449809v1_genomic	B001-4	Known_cluster	1	6	paeninodin	100
GCF_024498095.1_ASM2449809v1_genomic	B001-4	Known_cluster	1	6	bacillibactin	85.71
GCF_024498095.1_ASM2449809v1_genomic	B001-4	Known_cluster	1	6	fengycin	40
GCF_024498095.1_ASM2449809v1_genomic	B001-4	Toxin	2	7	Bmp1	55.4
GCF_024498095.1_ASM2449809v1_genomic	B001-4	Toxin	1	7	Spp1Aa1	80.28
GCF_024498095.1_ASM2449809v1_genomic	B001-4	Toxin	2	7	InhA1	83.59
GCF_024498095.1_ASM2449809v1_genomic	B001-4	Toxin	1	7	ChitinaseC	93.61
GCF_024498095.1_ASM2449809v1_genomic	B001-4	Toxin	1	7	InhA2	93.74
GCF_024498095.1_ASM2449809v1_genomic	B001-4	Toxin	1	7	Vpb4Aa1	34.09
GCF_024498095.1_ASM2449809v1_genomic	B001-4	Toxin	1	7	ChitinaseB	97.37
GCF_024498095.1_ASM2449809v1_genomic	B001-4	Toxins_activities	1	2	Blattodea	0
GCF_024498095.1_ASM2449809v1_genomic	B001-4	Toxins_activities	1	2	Lepidoptera	0
GCF_024498055.1_ASM2449805v1_genomic	B002-3	Clust_activity	31	31	antibacterial	0
GCF_024498055.1_ASM2449805v1_genomic	B002-3	Known_cluster	1	5	paenilamicin/paenilamicin A2/paenilamicin B1/paenilamicin B2	14.29
GCF_024498055.1_ASM2449805v1_genomic	B002-3	Known_cluster	1	5	petrobactin	100
GCF_024498055.1_ASM2449805v1_genomic	B002-3	Known_cluster	1	5	bacillibactin	85.71
GCF_024498055.1_ASM2449805v1_genomic	B002-3	Known_cluster	1	5	cerecyclin	30
GCF_024498055.1_ASM2449805v1_genomic	B002-3	Known_cluster	1	5	fengycin	40
GCF_024498055.1_ASM2449805v1_genomic	B002-3	Toxin	2	6	Bmp1	55.685
GCF_024498055.1_ASM2449805v1_genomic	B002-3	Toxin	2	6	InhA1	83.53
GCF_024498055.1_ASM2449805v1_genomic	B002-3	Toxin	1	6	Spp1Aa1	79.57
GCF_024498055.1_ASM2449805v1_genomic	B002-3	Toxin	1	6	ChitinaseC	94.96
GCF_024498055.1_ASM2449805v1_genomic	B002-3	Toxin	1	6	InhA2	93.99
GCF_024498055.1_ASM2449805v1_genomic	B002-3	Toxin	1	6	Vpb4Ca1	37.18
GCF_024498055.1_ASM2449805v1_genomic	B002-3	Toxins_activities	1	2	Blattodea	0
GCF_024498055.1_ASM2449805v1_genomic	B002-3	Toxins_activities	1	2	Lepidoptera	0
b12_3	b12.3	Clust_activity	30	31	antibacterial	0
b12_3	b12.3	Clust_activity	1	31	antibacterial-antifungal	0
b12_3	b12.3	Known_cluster	1	7	bacillibactin	85.71
b12_3	b12.3	Known_cluster	1	7	fengycin	40
b12_3	b12.3	Known_cluster	1	7	butyrolactol A	20
b12_3	b12.3	Known_cluster	1	7	petrobactin	100
b12_3	b12.3	Known_cluster	1	7	paenilamicin/paenilamicin A2/paenilamicin B1/paenilamicin B2	14.29
b12_3	b12.3	Known_cluster	1	7	cerecyclin	30
b12_3	b12.3	Known_cluster	1	7	paeninodin	100
b12_3	b12.3	Toxin	1	7	Bmp1	79.4
b12_3	b12.3	Toxin	2	7	InhA1	83.84
b12_3	b12.3	Toxin	1	7	InhA2	94.37
b12_3	b12.3	Toxin	1	7	Tpp78Ba1	75.24
b12_3	b12.3	Toxin	1	7	App4Aa1	67.99
b12_3	b12.3	Toxin	1	7	ChitinaseC	94.96
b12_3	b12.3	Toxin	1	7	Spp1Aa1	80.08
b12_3	b12.3	Toxins_activities	1	3	Blattodea	0
b12_3	b12.3	Toxins_activities	1	3	Hemiptera	0
b12_3	b12.3	Toxins_activities	1	3	Lepidoptera	0
GCF_036211105.1_ASM3621110v1_genomic	B-23148	Clust_activity	27	27	antibacterial	0
GCF_036211105.1_ASM3621110v1_genomic	B-23148	Known_cluster	1	4	fengycin	40
GCF_036211105.1_ASM3621110v1_genomic	B-23148	Known_cluster	1	4	bacillibactin	85.71
GCF_036211105.1_ASM3621110v1_genomic	B-23148	Known_cluster	1	4	petrobactin	100
GCF_036211105.1_ASM3621110v1_genomic	B-23148	Known_cluster	1	4	paenilamicin/paenilamicin A2/paenilamicin B1/paenilamicin B2	14.29
GCF_036211105.1_ASM3621110v1_genomic	B-23148	Toxin	3	7	InhA1	79.1733
GCF_036211105.1_ASM3621110v1_genomic	B-23148	Toxin	1	7	InhA2	93.99
GCF_036211105.1_ASM3621110v1_genomic	B-23148	Toxin	2	7	Bmp1	55.535
GCF_036211105.1_ASM3621110v1_genomic	B-23148	Toxin	3	7	Spp1Aa1	76.5367
GCF_036211105.1_ASM3621110v1_genomic	B-23148	Toxin	1	7	ChitinaseC	94.96
GCF_036211105.1_ASM3621110v1_genomic	B-23148	Toxin	1	7	Mpp82Aa1	50.69
GCF_036211105.1_ASM3621110v1_genomic	B-23148	Toxin	1	7	Tpp80Aa1	30.65
GCF_036211105.1_ASM3621110v1_genomic	B-23148	Toxins_activities	1	3	Blattodea	0
GCF_036211105.1_ASM3621110v1_genomic	B-23148	Toxins_activities	1	3	Diptera	0
GCF_036211105.1_ASM3621110v1_genomic	B-23148	Toxins_activities	1	3	Lepidoptera	0
GCF_036210735.1_ASM3621073v1_genomic	B-23427	Clust_activity	30	33	antibacterial	0
GCF_036210735.1_ASM3621073v1_genomic	B-23427	Clust_activity	1	33	antibacterial-antifungal	0
GCF_036210735.1_ASM3621073v1_genomic	B-23427	Clust_activity	1	33	inhibitor	0
GCF_036210735.1_ASM3621073v1_genomic	B-23427	Clust_activity	1	33	cytotoxic	0
GCF_036210735.1_ASM3621073v1_genomic	B-23427	Known_cluster	1	5	paeninodin	100
GCF_036210735.1_ASM3621073v1_genomic	B-23427	Known_cluster	1	5	bacillibactin	85.71
GCF_036210735.1_ASM3621073v1_genomic	B-23427	Known_cluster	1	5	fengycin	40
GCF_036210735.1_ASM3621073v1_genomic	B-23427	Known_cluster	1	5	petrobactin	100
GCF_036210735.1_ASM3621073v1_genomic	B-23427	Known_cluster	1	5	thuricin	50
GCF_036210735.1_ASM3621073v1_genomic	B-23427	Toxin	3	17	InhA1	79.9133
GCF_036210735.1_ASM3621073v1_genomic	B-23427	Toxin	1	17	InhA2	94.49
GCF_036210735.1_ASM3621073v1_genomic	B-23427	Toxin	1	17	Bmp1	31.02
GCF_036210735.1_ASM3621073v1_genomic	B-23427	Toxin	1	17	Spp1Aa1	79.68
GCF_036210735.1_ASM3621073v1_genomic	B-23427	Toxin	1	17	Cry54Ba2	31.73
GCF_036210735.1_ASM3621073v1_genomic	B-23427	Toxin	1	17	Tpp36Aa1	34.45
GCF_036210735.1_ASM3621073v1_genomic	B-23427	Toxin	1	17	ChitinaseC	96.76
GCF_036210735.1_ASM3621073v1_genomic	B-23427	Toxin	1	17	ChitinaseB	87.59
GCF_036210735.1_ASM3621073v1_genomic	B-23427	Toxin	2	17	Cry70Bb1	84.125
GCF_036210735.1_ASM3621073v1_genomic	B-23427	Toxin	1	17	App4Aa1	94.33
GCF_036210735.1_ASM3621073v1_genomic	B-23427	Toxin	1	17	Mpp2Aa5	46.2
GCF_036210735.1_ASM3621073v1_genomic	B-23427	Toxin	1	17	Cry4Ca1	69
GCF_036210735.1_ASM3621073v1_genomic	B-23427	Toxin	1	17	Cry53Ab1	39.59
GCF_036210735.1_ASM3621073v1_genomic	B-23427	Toxin	1	17	Cry56Aa4	57.54
GCF_036210735.1_ASM3621073v1_genomic	B-23427	Toxin	1	17	Cry4Ca2	78.99
GCF_036210735.1_ASM3621073v1_genomic	B-23427	Toxin	1	17	Mpp46Ab1	35.02
GCF_036210735.1_ASM3621073v1_genomic	B-23427	Toxin	1	17	Cry4Da1	99.85
GCF_036210735.1_ASM3621073v1_genomic	B-23427	Toxins_activities	1	4	Blattodea	0
GCF_036210735.1_ASM3621073v1_genomic	B-23427	Toxins_activities	1	4	Coleoptera	0
GCF_036210735.1_ASM3621073v1_genomic	B-23427	Toxins_activities	1	4	Diptera	0
GCF_036210735.1_ASM3621073v1_genomic	B-23427	Toxins_activities	1	4	Lepidoptera	0
GCF_001619505.1_ASM161950v1_genomic	B4117	Clust_activity	1	28	cytotoxic	0
GCF_001619505.1_ASM161950v1_genomic	B4117	Clust_activity	26	28	antibacterial	0
GCF_001619505.1_ASM161950v1_genomic	B4117	Clust_activity	1	28	antibacterial-antifungal	0
GCF_001619505.1_ASM161950v1_genomic	B4117	Known_cluster	1	4	petrobactin	100
GCF_001619505.1_ASM161950v1_genomic	B4117	Known_cluster	1	4	bacillibactin	85.71
GCF_001619505.1_ASM161950v1_genomic	B4117	Known_cluster	1	4	fengycin	40
GCF_001619505.1_ASM161950v1_genomic	B4117	Known_cluster	1	4	paeninodin	100
GCF_001619505.1_ASM161950v1_genomic	B4117	Toxin	3	5	InhA1	79.46
GCF_001619505.1_ASM161950v1_genomic	B4117	Toxin	1	5	InhA2	94.12
GCF_001619505.1_ASM161950v1_genomic	B4117	Toxin	3	5	Bmp1	55.9633
GCF_001619505.1_ASM161950v1_genomic	B4117	Toxin	1	5	Spp1Aa1	80.08
GCF_001619505.1_ASM161950v1_genomic	B4117	Toxin	1	5	ChitinaseC	95.1
GCF_001619505.1_ASM161950v1_genomic	B4117	Toxins_activities	1	2	Blattodea	0
GCF_001619505.1_ASM161950v1_genomic	B4117	Toxins_activities	1	2	Lepidoptera	0
GCF_036009965.1_ASM3600996v1_genomic	B-41813	Clust_activity	1	29	cytotoxic	0
GCF_036009965.1_ASM3600996v1_genomic	B-41813	Clust_activity	27	29	antibacterial	0
GCF_036009965.1_ASM3600996v1_genomic	B-41813	Clust_activity	1	29	antibacterial-antifungal	0
GCF_036009965.1_ASM3600996v1_genomic	B-41813	Known_cluster	1	8	bacillibactin	85.71
GCF_036009965.1_ASM3600996v1_genomic	B-41813	Known_cluster	1	8	paeninodin	100
GCF_036009965.1_ASM3600996v1_genomic	B-41813	Known_cluster	1	8	paenilamicin/paenilamicin A2/paenilamicin B1/paenilamicin B2	14.29
GCF_036009965.1_ASM3600996v1_genomic	B-41813	Known_cluster	1	8	petrobactin	100
GCF_036009965.1_ASM3600996v1_genomic	B-41813	Known_cluster	1	8	pulcherriminic acid	66.67
GCF_036009965.1_ASM3600996v1_genomic	B-41813	Known_cluster	1	8	fengycin	40
GCF_036009965.1_ASM3600996v1_genomic	B-41813	Known_cluster	1	8	anachelin	10
GCF_036009965.1_ASM3600996v1_genomic	B-41813	Known_cluster	1	8	thuricin	100
GCF_036009965.1_ASM3600996v1_genomic	B-41813	Toxin	1	6	Spp1Aa1	79.88
GCF_036009965.1_ASM3600996v1_genomic	B-41813	Toxin	2	6	InhA1	83.525
GCF_036009965.1_ASM3600996v1_genomic	B-41813	Toxin	1	6	ChitinaseC	94.81
GCF_036009965.1_ASM3600996v1_genomic	B-41813	Toxin	1	6	Tpp1Aa3	38.36
GCF_036009965.1_ASM3600996v1_genomic	B-41813	Toxin	2	6	Bmp1	55.46
GCF_036009965.1_ASM3600996v1_genomic	B-41813	Toxin	1	6	InhA2	94.49
GCF_036009965.1_ASM3600996v1_genomic	B-41813	Toxins_activities	1	3	Blattodea	0
GCF_036009965.1_ASM3600996v1_genomic	B-41813	Toxins_activities	2	3	Diptera	0
GCF_036009965.1_ASM3600996v1_genomic	B-41813	Toxins_activities	1	3	Lepidoptera	0
GCF_036009945.1_ASM3600994v1_genomic	B-41814	Clust_activity	22	22	antibacterial	0
GCF_036009945.1_ASM3600994v1_genomic	B-41814	Known_cluster	1	7	paenilamicin/paenilamicin A2/paenilamicin B1/paenilamicin B2	14.29
GCF_036009945.1_ASM3600994v1_genomic	B-41814	Known_cluster	1	7	petrobactin	100
GCF_036009945.1_ASM3600994v1_genomic	B-41814	Known_cluster	1	7	bacillibactin	85.71
GCF_036009945.1_ASM3600994v1_genomic	B-41814	Known_cluster	1	7	thuricin	100
GCF_036009945.1_ASM3600994v1_genomic	B-41814	Known_cluster	1	7	paeninodin	100
GCF_036009945.1_ASM3600994v1_genomic	B-41814	Known_cluster	1	7	pulcherriminic acid	66.67
GCF_036009945.1_ASM3600994v1_genomic	B-41814	Known_cluster	1	7	fengycin	40
GCF_036009945.1_ASM3600994v1_genomic	B-41814	Toxin	2	6	Bmp1	55.46
GCF_036009945.1_ASM3600994v1_genomic	B-41814	Toxin	1	6	Spp1Aa1	79.88
GCF_036009945.1_ASM3600994v1_genomic	B-41814	Toxin	1	6	ChitinaseC	94.81
GCF_036009945.1_ASM3600994v1_genomic	B-41814	Toxin	2	6	InhA1	83.525
GCF_036009945.1_ASM3600994v1_genomic	B-41814	Toxin	1	6	InhA2	94.49
GCF_036009945.1_ASM3600994v1_genomic	B-41814	Toxin	1	6	Tpp1Aa3	38.36
GCF_036009945.1_ASM3600994v1_genomic	B-41814	Toxins_activities	1	3	Blattodea	0
GCF_036009945.1_ASM3600994v1_genomic	B-41814	Toxins_activities	2	3	Diptera	0
GCF_036009945.1_ASM3600994v1_genomic	B-41814	Toxins_activities	1	3	Lepidoptera	0
GCF_025519005.1_ASM2551900v1_genomic	BC78A	Clust_activity	25	28	antibacterial	0
GCF_025519005.1_ASM2551900v1_genomic	BC78A	Clust_activity	1	28	inhibitor	0
GCF_025519005.1_ASM2551900v1_genomic	BC78A	Clust_activity	2	28	antibacterial-antifungal	0
GCF_025519005.1_ASM2551900v1_genomic	BC78A	Known_cluster	1	4	fengycin	40
GCF_025519005.1_ASM2551900v1_genomic	BC78A	Known_cluster	1	4	petrobactin	100
GCF_025519005.1_ASM2551900v1_genomic	BC78A	Known_cluster	1	4	paeninodin	100
GCF_025519005.1_ASM2551900v1_genomic	BC78A	Known_cluster	1	4	bacillibactin	85.71
GCF_025519005.1_ASM2551900v1_genomic	BC78A	Toxin	1	4	InhA2	94.62
GCF_025519005.1_ASM2551900v1_genomic	BC78A	Toxin	1	4	ChitinaseC	94.81
GCF_025519005.1_ASM2551900v1_genomic	BC78A	Toxin	2	4	InhA1	83.905
GCF_025519005.1_ASM2551900v1_genomic	BC78A	Toxin	2	4	Bmp1	55.315
GCF_025519005.1_ASM2551900v1_genomic	BC78A	Toxins_activities	0	0	None	0
GCF_022662615.1_ASM2266261v1_genomic	BfR-BA-01523	Clust_activity	14	16	antibacterial	0
GCF_022662615.1_ASM2266261v1_genomic	BfR-BA-01523	Clust_activity	2	16	cytotoxic	0
GCF_022662615.1_ASM2266261v1_genomic	BfR-BA-01523	Known_cluster	1	3	fengycin	40
GCF_022662615.1_ASM2266261v1_genomic	BfR-BA-01523	Known_cluster	1	3	bacillibactin	85.71
GCF_022662615.1_ASM2266261v1_genomic	BfR-BA-01523	Known_cluster	1	3	petrobactin	100
GCF_022662615.1_ASM2266261v1_genomic	BfR-BA-01523	Toxin	1	5	Bmp1	79.4
GCF_022662615.1_ASM2266261v1_genomic	BfR-BA-01523	Toxin	2	5	InhA1	84.405
GCF_022662615.1_ASM2266261v1_genomic	BfR-BA-01523	Toxin	1	5	Spp1Aa1	79.88
GCF_022662615.1_ASM2266261v1_genomic	BfR-BA-01523	Toxin	1	5	InhA2	93.12
GCF_022662615.1_ASM2266261v1_genomic	BfR-BA-01523	Toxin	1	5	ChitinaseC	94.66
GCF_022662615.1_ASM2266261v1_genomic	BfR-BA-01523	Toxins_activities	1	2	Blattodea	0
GCF_022662615.1_ASM2266261v1_genomic	BfR-BA-01523	Toxins_activities	1	2	Lepidoptera	0
GCF_002146775.1_ASM214677v1_genomic	BGSC 4BQ1	Clust_activity	26	29	antibacterial	0
GCF_002146775.1_ASM214677v1_genomic	BGSC 4BQ1	Clust_activity	3	29	cytotoxic	0
GCF_002146775.1_ASM214677v1_genomic	BGSC 4BQ1	Known_cluster	1	5	paeninodin	100
GCF_002146775.1_ASM214677v1_genomic	BGSC 4BQ1	Known_cluster	1	5	bacillicn CER074	83.33
GCF_002146775.1_ASM214677v1_genomic	BGSC 4BQ1	Known_cluster	1	5	fengycin	40
GCF_002146775.1_ASM214677v1_genomic	BGSC 4BQ1	Known_cluster	1	5	bacillibactin	85.71
GCF_002146775.1_ASM214677v1_genomic	BGSC 4BQ1	Known_cluster	1	5	petrobactin	100
GCF_002146775.1_ASM214677v1_genomic	BGSC 4BQ1	Toxin	1	7	ChitinaseC	94.96
GCF_002146775.1_ASM214677v1_genomic	BGSC 4BQ1	Toxin	1	7	InhA2	94.62
GCF_002146775.1_ASM214677v1_genomic	BGSC 4BQ1	Toxin	2	7	Bmp1	55.315
GCF_002146775.1_ASM214677v1_genomic	BGSC 4BQ1	Toxin	2	7	Spp1Aa1	79.825
GCF_002146775.1_ASM214677v1_genomic	BGSC 4BQ1	Toxin	1	7	Vpb4Ca1	67.88
GCF_002146775.1_ASM214677v1_genomic	BGSC 4BQ1	Toxin	1	7	App4Aa1	68.27
GCF_002146775.1_ASM214677v1_genomic	BGSC 4BQ1	Toxin	2	7	InhA1	83.715
GCF_002146775.1_ASM214677v1_genomic	BGSC 4BQ1	Toxins_activities	1	2	Blattodea	0
GCF_002146775.1_ASM214677v1_genomic	BGSC 4BQ1	Toxins_activities	1	2	Lepidoptera	0
GCF_018739305.1_ASM1873930v1_genomic	BPN121	Clust_activity	22	23	antibacterial	0
GCF_018739305.1_ASM1873930v1_genomic	BPN121	Clust_activity	1	23	cytotoxic	0
GCF_018739305.1_ASM1873930v1_genomic	BPN121	Known_cluster	1	4	petrobactin	100
GCF_018739305.1_ASM1873930v1_genomic	BPN121	Known_cluster	1	4	bacillibactin	85.71
GCF_018739305.1_ASM1873930v1_genomic	BPN121	Known_cluster	1	4	fengycin	40
GCF_018739305.1_ASM1873930v1_genomic	BPN121	Known_cluster	1	4	paeninodin	80
GCF_018739305.1_ASM1873930v1_genomic	BPN121	Toxin	1	5	ChitinaseC	95.1
GCF_018739305.1_ASM1873930v1_genomic	BPN121	Toxin	1	5	InhA2	94.12
GCF_018739305.1_ASM1873930v1_genomic	BPN121	Toxin	2	5	InhA1	83.59
GCF_018739305.1_ASM1873930v1_genomic	BPN121	Toxin	1	5	Bmp1	79.58
GCF_018739305.1_ASM1873930v1_genomic	BPN121	Toxin	1	5	Spp1Aa1	80.08
GCF_018739305.1_ASM1873930v1_genomic	BPN121	Toxins_activities	1	2	Blattodea	0
GCF_018739305.1_ASM1873930v1_genomic	BPN121	Toxins_activities	1	2	Lepidoptera	0
GCF_018739365.1_ASM1873936v1_genomic	BPN211	Clust_activity	22	23	antibacterial	0
GCF_018739365.1_ASM1873936v1_genomic	BPN211	Clust_activity	1	23	antibacterial-antifungal	0
GCF_018739365.1_ASM1873936v1_genomic	BPN211	Known_cluster	1	4	petrobactin	100
GCF_018739365.1_ASM1873936v1_genomic	BPN211	Known_cluster	1	4	bacillibactin	85.71
GCF_018739365.1_ASM1873936v1_genomic	BPN211	Known_cluster	1	4	fengycin	40
GCF_018739365.1_ASM1873936v1_genomic	BPN211	Known_cluster	1	4	paeninodin	80
GCF_018739365.1_ASM1873936v1_genomic	BPN211	Toxin	1	5	ChitinaseC	94.96
GCF_018739365.1_ASM1873936v1_genomic	BPN211	Toxin	1	5	InhA2	94.24
GCF_018739365.1_ASM1873936v1_genomic	BPN211	Toxin	2	5	InhA1	83.59
GCF_018739365.1_ASM1873936v1_genomic	BPN211	Toxin	1	5	Bmp1	79.23
GCF_018739365.1_ASM1873936v1_genomic	BPN211	Toxin	1	5	Spp1Aa1	80.48
GCF_018739365.1_ASM1873936v1_genomic	BPN211	Toxins_activities	1	2	Blattodea	0
GCF_018739365.1_ASM1873936v1_genomic	BPN211	Toxins_activities	1	2	Lepidoptera	0
GCF_018742205.1_ASM1874220v1_genomic	BPN29/1	Clust_activity	20	20	antibacterial	0
GCF_018742205.1_ASM1874220v1_genomic	BPN29/1	Known_cluster	1	3	petrobactin	116.67
GCF_018742205.1_ASM1874220v1_genomic	BPN29/1	Known_cluster	1	3	bacillibactin	85.71
GCF_018742205.1_ASM1874220v1_genomic	BPN29/1	Known_cluster	1	3	fengycin	40
GCF_018742205.1_ASM1874220v1_genomic	BPN29/1	Toxin	1	5	ChitinaseC	94.96
GCF_018742205.1_ASM1874220v1_genomic	BPN29/1	Toxin	1	5	InhA2	94.24
GCF_018742205.1_ASM1874220v1_genomic	BPN29/1	Toxin	2	5	InhA1	83.775
GCF_018742205.1_ASM1874220v1_genomic	BPN29/1	Toxin	2	5	Bmp1	55.21
GCF_018742205.1_ASM1874220v1_genomic	BPN29/1	Toxin	1	5	Spp1Aa1	80.28
GCF_018742205.1_ASM1874220v1_genomic	BPN29/1	Toxins_activities	1	2	Blattodea	0
GCF_018742205.1_ASM1874220v1_genomic	BPN29/1	Toxins_activities	1	2	Lepidoptera	0
GCF_018739385.1_ASM1873938v1_genomic	BPN29/1.1	Clust_activity	19	19	antibacterial	0
GCF_018739385.1_ASM1873938v1_genomic	BPN29/1.1	Known_cluster	1	3	petrobactin	100
GCF_018739385.1_ASM1873938v1_genomic	BPN29/1.1	Known_cluster	1	3	bacillibactin	85.71
GCF_018739385.1_ASM1873938v1_genomic	BPN29/1.1	Known_cluster	1	3	fengycin	40
GCF_018739385.1_ASM1873938v1_genomic	BPN29/1.1	Toxin	1	5	Spp1Aa1	80.28
GCF_018739385.1_ASM1873938v1_genomic	BPN29/1.1	Toxin	2	5	Bmp1	55.21
GCF_018739385.1_ASM1873938v1_genomic	BPN29/1.1	Toxin	1	5	ChitinaseC	94.96
GCF_018739385.1_ASM1873938v1_genomic	BPN29/1.1	Toxin	1	5	InhA2	94.24
GCF_018739385.1_ASM1873938v1_genomic	BPN29/1.1	Toxin	2	5	InhA1	83.775
GCF_018739385.1_ASM1873938v1_genomic	BPN29/1.1	Toxins_activities	1	2	Blattodea	0
GCF_018739385.1_ASM1873938v1_genomic	BPN29/1.1	Toxins_activities	1	2	Lepidoptera	0
GCF_018739485.1_ASM1873948v1_genomic	BPN36/3	Clust_activity	24	27	antibacterial	0
GCF_018739485.1_ASM1873948v1_genomic	BPN36/3	Clust_activity	2	27	cytotoxic	0
GCF_018739485.1_ASM1873948v1_genomic	BPN36/3	Clust_activity	1	27	inhibitor	0
GCF_018739485.1_ASM1873948v1_genomic	BPN36/3	Known_cluster	1	4	fengycin	40
GCF_018739485.1_ASM1873948v1_genomic	BPN36/3	Known_cluster	1	4	bacillibactin	85.71
GCF_018739485.1_ASM1873948v1_genomic	BPN36/3	Known_cluster	1	4	petrobactin	100
GCF_018739485.1_ASM1873948v1_genomic	BPN36/3	Known_cluster	1	4	paeninodin	80
GCF_018739485.1_ASM1873948v1_genomic	BPN36/3	Toxin	1	6	Bmp1	79.23
GCF_018739485.1_ASM1873948v1_genomic	BPN36/3	Toxin	2	6	InhA1	83.59
GCF_018739485.1_ASM1873948v1_genomic	BPN36/3	Toxin	1	6	InhA2	94.24
GCF_018739485.1_ASM1873948v1_genomic	BPN36/3	Toxin	1	6	ChitinaseC	94.96
GCF_018739485.1_ASM1873948v1_genomic	BPN36/3	Toxin	1	6	Spp1Aa1	80.48
GCF_018739485.1_ASM1873948v1_genomic	BPN36/3	Toxin	1	6	Tpp80Aa1	87.23
GCF_018739485.1_ASM1873948v1_genomic	BPN36/3	Toxins_activities	1	3	Blattodea	0
GCF_018739485.1_ASM1873948v1_genomic	BPN36/3	Toxins_activities	1	3	Diptera	0
GCF_018739485.1_ASM1873948v1_genomic	BPN36/3	Toxins_activities	1	3	Lepidoptera	0
GCF_018739525.1_ASM1873952v1_genomic	BPN37/2	Clust_activity	19	20	antibacterial	0
GCF_018739525.1_ASM1873952v1_genomic	BPN37/2	Clust_activity	1	20	cytotoxic	0
GCF_018739525.1_ASM1873952v1_genomic	BPN37/2	Known_cluster	1	5	paeninodin	100
GCF_018739525.1_ASM1873952v1_genomic	BPN37/2	Known_cluster	1	5	fengycin	40
GCF_018739525.1_ASM1873952v1_genomic	BPN37/2	Known_cluster	1	5	bacillibactin	85.71
GCF_018739525.1_ASM1873952v1_genomic	BPN37/2	Known_cluster	1	5	petrobactin	100
GCF_018739525.1_ASM1873952v1_genomic	BPN37/2	Known_cluster	1	5	paenilamicin/paenilamicin A2/paenilamicin B1/paenilamicin B2	14.29
GCF_018739525.1_ASM1873952v1_genomic	BPN37/2	Toxin	1	7	Spp1Aa1	80.08
GCF_018739525.1_ASM1873952v1_genomic	BPN37/2	Toxin	1	7	Bmp1	79.23
GCF_018739525.1_ASM1873952v1_genomic	BPN37/2	Toxin	2	7	InhA1	83.965
GCF_018739525.1_ASM1873952v1_genomic	BPN37/2	Toxin	1	7	InhA2	94.37
GCF_018739525.1_ASM1873952v1_genomic	BPN37/2	Toxin	1	7	ChitinaseC	94.96
GCF_018739525.1_ASM1873952v1_genomic	BPN37/2	Toxin	1	7	Vpb4Ca1	30.98
GCF_018739525.1_ASM1873952v1_genomic	BPN37/2	Toxin	1	7	Tpp1Aa4	31.8
GCF_018739525.1_ASM1873952v1_genomic	BPN37/2	Toxins_activities	1	2	Blattodea	0
GCF_018739525.1_ASM1873952v1_genomic	BPN37/2	Toxins_activities	1	2	Lepidoptera	0
GCF_008274925.1_ASM827492v1_genomic	BPN401	Clust_activity	23	23	antibacterial	0
GCF_008274925.1_ASM827492v1_genomic	BPN401	Known_cluster	1	6	paenilamicin/paenilamicin A2/paenilamicin B1/paenilamicin B2	14.29
GCF_008274925.1_ASM827492v1_genomic	BPN401	Known_cluster	1	6	petrobactin	100
GCF_008274925.1_ASM827492v1_genomic	BPN401	Known_cluster	1	6	bacillibactin	85.71
GCF_008274925.1_ASM827492v1_genomic	BPN401	Known_cluster	1	6	fengycin	40
GCF_008274925.1_ASM827492v1_genomic	BPN401	Known_cluster	1	6	paeninodin	100
GCF_008274925.1_ASM827492v1_genomic	BPN401	Known_cluster	1	6	bacillicn CER074	16.67
GCF_008274925.1_ASM827492v1_genomic	BPN401	Toxin	1	6	ChitinaseC	94.96
GCF_008274925.1_ASM827492v1_genomic	BPN401	Toxin	1	6	InhA2	94.74
GCF_008274925.1_ASM827492v1_genomic	BPN401	Toxin	3	6	InhA1	77.71
GCF_008274925.1_ASM827492v1_genomic	BPN401	Toxin	2	6	Bmp1	55.29
GCF_008274925.1_ASM827492v1_genomic	BPN401	Toxin	1	6	Spp1Aa1	80.48
GCF_008274925.1_ASM827492v1_genomic	BPN401	Toxin	1	6	Cry70Bb1	98.76
GCF_008274925.1_ASM827492v1_genomic	BPN401	Toxins_activities	1	2	Blattodea	0
GCF_008274925.1_ASM827492v1_genomic	BPN401	Toxins_activities	1	2	Lepidoptera	0
GCF_018739545.1_ASM1873954v1_genomic	BPN43/2	Clust_activity	18	18	antibacterial	0
GCF_018739545.1_ASM1873954v1_genomic	BPN43/2	Known_cluster	1	3	petrobactin	100
GCF_018739545.1_ASM1873954v1_genomic	BPN43/2	Known_cluster	1	3	bacillibactin	85.71
GCF_018739545.1_ASM1873954v1_genomic	BPN43/2	Known_cluster	1	3	fengycin	40
GCF_018739545.1_ASM1873954v1_genomic	BPN43/2	Toxin	1	5	ChitinaseC	94.96
GCF_018739545.1_ASM1873954v1_genomic	BPN43/2	Toxin	1	5	InhA2	94.24
GCF_018739545.1_ASM1873954v1_genomic	BPN43/2	Toxin	2	5	InhA1	83.775
GCF_018739545.1_ASM1873954v1_genomic	BPN43/2	Toxin	2	5	Bmp1	55.21
GCF_018739545.1_ASM1873954v1_genomic	BPN43/2	Toxin	1	5	Spp1Aa1	80.28
GCF_018739545.1_ASM1873954v1_genomic	BPN43/2	Toxins_activities	1	2	Blattodea	0
GCF_018739545.1_ASM1873954v1_genomic	BPN43/2	Toxins_activities	1	2	Lepidoptera	0
GCF_018739625.1_ASM1873962v1_genomic	BPN51/1	Clust_activity	16	16	antibacterial	0
GCF_018739625.1_ASM1873962v1_genomic	BPN51/1	Known_cluster	1	4	petrobactin	100
GCF_018739625.1_ASM1873962v1_genomic	BPN51/1	Known_cluster	1	4	bacillibactin	85.71
GCF_018739625.1_ASM1873962v1_genomic	BPN51/1	Known_cluster	1	4	fengycin	40
GCF_018739625.1_ASM1873962v1_genomic	BPN51/1	Known_cluster	1	4	paeninodin	100
GCF_018739625.1_ASM1873962v1_genomic	BPN51/1	Toxin	1	5	ChitinaseC	93.92
GCF_018739625.1_ASM1873962v1_genomic	BPN51/1	Toxin	1	5	InhA2	94.74
GCF_018739625.1_ASM1873962v1_genomic	BPN51/1	Toxin	2	5	InhA1	83.965
GCF_018739625.1_ASM1873962v1_genomic	BPN51/1	Toxin	1	5	Bmp1	79.4
GCF_018739625.1_ASM1873962v1_genomic	BPN51/1	Toxin	1	5	Spp1Aa1	80.48
GCF_018739625.1_ASM1873962v1_genomic	BPN51/1	Toxins_activities	1	2	Blattodea	0
GCF_018739625.1_ASM1873962v1_genomic	BPN51/1	Toxins_activities	1	2	Lepidoptera	0
GCF_018739645.1_ASM1873964v1_genomic	BPN52/2	Clust_activity	19	19	antibacterial	0
GCF_018739645.1_ASM1873964v1_genomic	BPN52/2	Known_cluster	1	5	paenilamicin/paenilamicin A2/paenilamicin B1/paenilamicin B2	14.29
GCF_018739645.1_ASM1873964v1_genomic	BPN52/2	Known_cluster	1	5	petrobactin	100
GCF_018739645.1_ASM1873964v1_genomic	BPN52/2	Known_cluster	1	5	bacillibactin	85.71
GCF_018739645.1_ASM1873964v1_genomic	BPN52/2	Known_cluster	1	5	fengycin	40
GCF_018739645.1_ASM1873964v1_genomic	BPN52/2	Known_cluster	1	5	3-(2'-hydroxy-3'-oxo-4'-methylpentyl)-indole/3-(2'-hydroxy-3'-oxo-4'-methylhexyl)-indole/3-(2'-acetoxy-3'-oxo-4'-methylpentyl)-indole/3-(2'-acetoxy-3'-oxo-4'-methylhexyl)-indole	25
GCF_018739645.1_ASM1873964v1_genomic	BPN52/2	Toxin	1	8	ChitinaseC	94.96
GCF_018739645.1_ASM1873964v1_genomic	BPN52/2	Toxin	1	8	InhA2	93.99
GCF_018739645.1_ASM1873964v1_genomic	BPN52/2	Toxin	2	8	InhA1	83.59
GCF_018739645.1_ASM1873964v1_genomic	BPN52/2	Toxin	2	8	Bmp1	55.3
GCF_018739645.1_ASM1873964v1_genomic	BPN52/2	Toxin	1	8	Spp1Aa1	80.08
GCF_018739645.1_ASM1873964v1_genomic	BPN52/2	Toxin	1	8	Tpp80Aa1	31.92
GCF_018739645.1_ASM1873964v1_genomic	BPN52/2	Toxin	1	8	Cry70Bb1	98.64
GCF_018739645.1_ASM1873964v1_genomic	BPN52/2	Toxin	1	8	App4Aa1	67.71
GCF_018739645.1_ASM1873964v1_genomic	BPN52/2	Toxins_activities	1	3	Blattodea	0
GCF_018739645.1_ASM1873964v1_genomic	BPN52/2	Toxins_activities	1	3	Diptera	0
GCF_018739645.1_ASM1873964v1_genomic	BPN52/2	Toxins_activities	1	3	Lepidoptera	0
GCF_018740945.1_ASM1874094v1_genomic	BPN573	Clust_activity	19	19	antibacterial	0
GCF_018740945.1_ASM1874094v1_genomic	BPN573	Known_cluster	1	4	petrobactin	100
GCF_018740945.1_ASM1874094v1_genomic	BPN573	Known_cluster	1	4	bacillibactin	85.71
GCF_018740945.1_ASM1874094v1_genomic	BPN573	Known_cluster	1	4	fengycin	40
GCF_018740945.1_ASM1874094v1_genomic	BPN573	Known_cluster	1	4	paeninodin	80
GCF_018740945.1_ASM1874094v1_genomic	BPN573	Toxin	1	6	ChitinaseC	94.96
GCF_018740945.1_ASM1874094v1_genomic	BPN573	Toxin	1	6	InhA2	94.24
GCF_018740945.1_ASM1874094v1_genomic	BPN573	Toxin	2	6	InhA1	83.59
GCF_018740945.1_ASM1874094v1_genomic	BPN573	Toxin	1	6	Bmp1	79.23
GCF_018740945.1_ASM1874094v1_genomic	BPN573	Toxin	1	6	Spp1Aa1	80.48
GCF_018740945.1_ASM1874094v1_genomic	BPN573	Toxin	1	6	Tpp80Aa1	87.23
GCF_018740945.1_ASM1874094v1_genomic	BPN573	Toxins_activities	1	3	Blattodea	0
GCF_018740945.1_ASM1874094v1_genomic	BPN573	Toxins_activities	1	3	Diptera	0
GCF_018740945.1_ASM1874094v1_genomic	BPN573	Toxins_activities	1	3	Lepidoptera	0
GCF_018741085.1_ASM1874108v1_genomic	BPN601	Clust_activity	22	23	antibacterial	0
GCF_018741085.1_ASM1874108v1_genomic	BPN601	Clust_activity	1	23	cytotoxic	0
GCF_018741085.1_ASM1874108v1_genomic	BPN601	Known_cluster	1	4	petrobactin	100
GCF_018741085.1_ASM1874108v1_genomic	BPN601	Known_cluster	1	4	bacillibactin	85.71
GCF_018741085.1_ASM1874108v1_genomic	BPN601	Known_cluster	1	4	fengycin	40
GCF_018741085.1_ASM1874108v1_genomic	BPN601	Known_cluster	1	4	paeninodin	80
GCF_018741085.1_ASM1874108v1_genomic	BPN601	Toxin	1	5	ChitinaseC	95.1
GCF_018741085.1_ASM1874108v1_genomic	BPN601	Toxin	1	5	InhA2	94.12
GCF_018741085.1_ASM1874108v1_genomic	BPN601	Toxin	2	5	InhA1	83.59
GCF_018741085.1_ASM1874108v1_genomic	BPN601	Toxin	1	5	Bmp1	79.58
GCF_018741085.1_ASM1874108v1_genomic	BPN601	Toxin	1	5	Spp1Aa1	80.08
GCF_018741085.1_ASM1874108v1_genomic	BPN601	Toxins_activities	1	2	Blattodea	0
GCF_018741085.1_ASM1874108v1_genomic	BPN601	Toxins_activities	1	2	Lepidoptera	0
GCF_000775975.1_ASM77597v1_genomic	DSM:11821	Clust_activity	16	19	antibacterial	0
GCF_000775975.1_ASM77597v1_genomic	DSM:11821	Clust_activity	2	19	inhibitor	0
GCF_000775975.1_ASM77597v1_genomic	DSM:11821	Clust_activity	1	19	cytotoxic	0
GCF_000775975.1_ASM77597v1_genomic	DSM:11821	Known_cluster	1	4	fengycin	40
GCF_000775975.1_ASM77597v1_genomic	DSM:11821	Known_cluster	1	4	bacillibactin	85.71
GCF_000775975.1_ASM77597v1_genomic	DSM:11821	Known_cluster	1	4	petrobactin	100
GCF_000775975.1_ASM77597v1_genomic	DSM:11821	Known_cluster	1	4	paenilamicin/paenilamicin A2/paenilamicin B1/paenilamicin B2	14.29
GCF_000775975.1_ASM77597v1_genomic	DSM:11821	Toxin	2	7	Bmp1	55.55
GCF_000775975.1_ASM77597v1_genomic	DSM:11821	Toxin	2	7	InhA1	83.53
GCF_000775975.1_ASM77597v1_genomic	DSM:11821	Toxin	1	7	Spp1Aa1	80.08
GCF_000775975.1_ASM77597v1_genomic	DSM:11821	Toxin	1	7	InhA2	93.87
GCF_000775975.1_ASM77597v1_genomic	DSM:11821	Toxin	1	7	ChitinaseC	94.66
GCF_000775975.1_ASM77597v1_genomic	DSM:11821	Toxin	1	7	Vpb1Aa1	39.37
GCF_000775975.1_ASM77597v1_genomic	DSM:11821	Toxin	2	7	Vpb4Ca1	35.44
GCF_000775975.1_ASM77597v1_genomic	DSM:11821	Toxins_activities	1	2	Blattodea	0
GCF_000775975.1_ASM77597v1_genomic	DSM:11821	Toxins_activities	1	2	Lepidoptera	0
GCF_002014695.1_ASM201469v1_genomic	FSL E2-0214	Clust_activity	34	36	antibacterial	0
GCF_002014695.1_ASM201469v1_genomic	FSL E2-0214	Clust_activity	2	36	cytotoxic	0
GCF_002014695.1_ASM201469v1_genomic	FSL E2-0214	Known_cluster	1	4	petrobactin	100
GCF_002014695.1_ASM201469v1_genomic	FSL E2-0214	Known_cluster	1	4	paeninodin	100
GCF_002014695.1_ASM201469v1_genomic	FSL E2-0214	Known_cluster	1	4	fengycin	40
GCF_002014695.1_ASM201469v1_genomic	FSL E2-0214	Known_cluster	1	4	bacillibactin	85.71
GCF_002014695.1_ASM201469v1_genomic	FSL E2-0214	Toxin	2	6	InhA1	83.78
GCF_002014695.1_ASM201469v1_genomic	FSL E2-0214	Toxin	1	6	Spp1Aa1	79.81
GCF_002014695.1_ASM201469v1_genomic	FSL E2-0214	Toxin	2	6	Bmp1	55.315
GCF_002014695.1_ASM201469v1_genomic	FSL E2-0214	Toxin	1	6	InhA2	94.62
GCF_002014695.1_ASM201469v1_genomic	FSL E2-0214	Toxin	1	6	ChitinaseC	94.96
GCF_002014695.1_ASM201469v1_genomic	FSL E2-0214	Toxin	1	6	Spp1Aa2	80.77
GCF_002014695.1_ASM201469v1_genomic	FSL E2-0214	Toxins_activities	1	2	Blattodea	0
GCF_002014695.1_ASM201469v1_genomic	FSL E2-0214	Toxins_activities	1	2	Lepidoptera	0
GCF_038005505.1_ASM3800550v1_genomic	FSL E2-8868	Clust_activity	22	24	antibacterial	0
GCF_038005505.1_ASM3800550v1_genomic	FSL E2-8868	Clust_activity	1	24	inhibitor	0
GCF_038005505.1_ASM3800550v1_genomic	FSL E2-8868	Clust_activity	1	24	cytotoxic	0
GCF_038005505.1_ASM3800550v1_genomic	FSL E2-8868	Known_cluster	1	6	paeninodin	100
GCF_038005505.1_ASM3800550v1_genomic	FSL E2-8868	Known_cluster	1	6	fengycin	40
GCF_038005505.1_ASM3800550v1_genomic	FSL E2-8868	Known_cluster	1	6	bacillibactin	85.71
GCF_038005505.1_ASM3800550v1_genomic	FSL E2-8868	Known_cluster	1	6	petrobactin	100
GCF_038005505.1_ASM3800550v1_genomic	FSL E2-8868	Known_cluster	1	6	paenilamicin/paenilamicin A2/paenilamicin B1/paenilamicin B2	21.43
GCF_038005505.1_ASM3800550v1_genomic	FSL E2-8868	Known_cluster	1	6	thuricin	50
GCF_038005505.1_ASM3800550v1_genomic	FSL E2-8868	Toxin	2	5	InhA1	83.965
GCF_038005505.1_ASM3800550v1_genomic	FSL E2-8868	Toxin	1	5	InhA2	93.37
GCF_038005505.1_ASM3800550v1_genomic	FSL E2-8868	Toxin	1	5	Spp1Aa1	80.28
GCF_038005505.1_ASM3800550v1_genomic	FSL E2-8868	Toxin	1	5	Bmp1	31.23
GCF_038005505.1_ASM3800550v1_genomic	FSL E2-8868	Toxin	1	5	ChitinaseC	95.1
GCF_038005505.1_ASM3800550v1_genomic	FSL E2-8868	Toxins_activities	1	2	Blattodea	0
GCF_038005505.1_ASM3800550v1_genomic	FSL E2-8868	Toxins_activities	1	2	Lepidoptera	0
GCF_002014585.1_ASM201458v1_genomic	FSL H8-0485	Clust_activity	35	36	antibacterial	0
GCF_002014585.1_ASM201458v1_genomic	FSL H8-0485	Clust_activity	1	36	antibacterial-antifungal	0
GCF_002014585.1_ASM201458v1_genomic	FSL H8-0485	Known_cluster	1	7	petrobactin	100
GCF_002014585.1_ASM201458v1_genomic	FSL H8-0485	Known_cluster	1	7	paeninodin	100
GCF_002014585.1_ASM201458v1_genomic	FSL H8-0485	Known_cluster	1	7	paenilamicin/paenilamicin A2/paenilamicin B1/paenilamicin B2	14.29
GCF_002014585.1_ASM201458v1_genomic	FSL H8-0485	Known_cluster	1	7	pulcherriminic acid	66.67
GCF_002014585.1_ASM201458v1_genomic	FSL H8-0485	Known_cluster	1	7	thuricin	100
GCF_002014585.1_ASM201458v1_genomic	FSL H8-0485	Known_cluster	1	7	fengycin	40
GCF_002014585.1_ASM201458v1_genomic	FSL H8-0485	Known_cluster	1	7	bacillibactin	85.71
GCF_002014585.1_ASM201458v1_genomic	FSL H8-0485	Toxin	1	14	InhA2	93.74
GCF_002014585.1_ASM201458v1_genomic	FSL H8-0485	Toxin	1	14	Spp1Aa1	80.28
GCF_002014585.1_ASM201458v1_genomic	FSL H8-0485	Toxin	2	14	InhA1	84.045
GCF_002014585.1_ASM201458v1_genomic	FSL H8-0485	Toxin	1	14	Mpp46Ab1	34.6
GCF_002014585.1_ASM201458v1_genomic	FSL H8-0485	Toxin	2	14	Vpb4Ca1	49.905
GCF_002014585.1_ASM201458v1_genomic	FSL H8-0485	Toxin	2	14	Bmp1	55.605
GCF_002014585.1_ASM201458v1_genomic	FSL H8-0485	Toxin	1	14	Cry32Ha2	49.96
GCF_002014585.1_ASM201458v1_genomic	FSL H8-0485	Toxin	1	14	App4Aa1	97.45
GCF_002014585.1_ASM201458v1_genomic	FSL H8-0485	Toxin	1	14	Cry32Ja1	46.17
GCF_002014585.1_ASM201458v1_genomic	FSL H8-0485	Toxin	1	14	Xpp22Ba1	93.02
GCF_002014585.1_ASM201458v1_genomic	FSL H8-0485	Toxin	1	14	Cry32Ra1	51.56
GCF_002014585.1_ASM201458v1_genomic	FSL H8-0485	Toxin	1	14	Cry32Mb1	42.84
GCF_002014585.1_ASM201458v1_genomic	FSL H8-0485	Toxin	1	14	Cry32Ma1	43.06
GCF_002014585.1_ASM201458v1_genomic	FSL H8-0485	Toxin	1	14	ChitinaseC	94.96
GCF_002014585.1_ASM201458v1_genomic	FSL H8-0485	Toxins_activities	1	4	Blattodea	0
GCF_002014585.1_ASM201458v1_genomic	FSL H8-0485	Toxins_activities	1	4	Coleoptera	0
GCF_002014585.1_ASM201458v1_genomic	FSL H8-0485	Toxins_activities	1	4	Diptera	0
GCF_002014585.1_ASM201458v1_genomic	FSL H8-0485	Toxins_activities	1	4	Lepidoptera	0
GCF_038006145.1_ASM3800614v1_genomic	FSL H8-0492	Clust_activity	14	15	antibacterial	0
GCF_038006145.1_ASM3800614v1_genomic	FSL H8-0492	Clust_activity	1	15	cytotoxic	0
GCF_038006145.1_ASM3800614v1_genomic	FSL H8-0492	Known_cluster	1	5	paeninodin	100
GCF_038006145.1_ASM3800614v1_genomic	FSL H8-0492	Known_cluster	1	5	fengycin	40
GCF_038006145.1_ASM3800614v1_genomic	FSL H8-0492	Known_cluster	1	5	bacillibactin	85.71
GCF_038006145.1_ASM3800614v1_genomic	FSL H8-0492	Known_cluster	1	5	petrobactin	100
GCF_038006145.1_ASM3800614v1_genomic	FSL H8-0492	Known_cluster	1	5	paenilamicin/paenilamicin A2/paenilamicin B1/paenilamicin B2	14.29
GCF_038006145.1_ASM3800614v1_genomic	FSL H8-0492	Toxin	1	5	ChitinaseC	94.81
GCF_038006145.1_ASM3800614v1_genomic	FSL H8-0492	Toxin	1	5	InhA2	94.37
GCF_038006145.1_ASM3800614v1_genomic	FSL H8-0492	Toxin	2	5	Bmp1	55.245
GCF_038006145.1_ASM3800614v1_genomic	FSL H8-0492	Toxin	2	5	InhA1	84.045
GCF_038006145.1_ASM3800614v1_genomic	FSL H8-0492	Toxin	1	5	Spp1Aa1	82.46
GCF_038006145.1_ASM3800614v1_genomic	FSL H8-0492	Toxins_activities	1	2	Blattodea	0
GCF_038006145.1_ASM3800614v1_genomic	FSL H8-0492	Toxins_activities	1	2	Lepidoptera	0
GCF_002014655.1_ASM201465v1_genomic	FSL H8-0492.1	Clust_activity	24	24	antibacterial	0
GCF_002014655.1_ASM201465v1_genomic	FSL H8-0492.1	Known_cluster	1	5	paeninodin	100
GCF_002014655.1_ASM201465v1_genomic	FSL H8-0492.1	Known_cluster	1	5	fengycin	40
GCF_002014655.1_ASM201465v1_genomic	FSL H8-0492.1	Known_cluster	1	5	bacillibactin	85.71
GCF_002014655.1_ASM201465v1_genomic	FSL H8-0492.1	Known_cluster	1	5	paenilamicin/paenilamicin A2/paenilamicin B1/paenilamicin B2	14.29
GCF_002014655.1_ASM201465v1_genomic	FSL H8-0492.1	Known_cluster	1	5	petrobactin	100
GCF_002014655.1_ASM201465v1_genomic	FSL H8-0492.1	Toxin	1	5	ChitinaseC	94.81
GCF_002014655.1_ASM201465v1_genomic	FSL H8-0492.1	Toxin	2	5	InhA1	84.045
GCF_002014655.1_ASM201465v1_genomic	FSL H8-0492.1	Toxin	2	5	Bmp1	55.245
GCF_002014655.1_ASM201465v1_genomic	FSL H8-0492.1	Toxin	1	5	Spp1Aa1	82.46
GCF_002014655.1_ASM201465v1_genomic	FSL H8-0492.1	Toxin	1	5	InhA2	94.37
GCF_002014655.1_ASM201465v1_genomic	FSL H8-0492.1	Toxins_activities	1	2	Blattodea	0
GCF_002014655.1_ASM201465v1_genomic	FSL H8-0492.1	Toxins_activities	1	2	Lepidoptera	0
GCF_038007445.1_ASM3800744v1_genomic	FSL P2-0099	Clust_activity	12	14	antibacterial	0
GCF_038007445.1_ASM3800744v1_genomic	FSL P2-0099	Clust_activity	1	14	antibacterial-antifungal	0
GCF_038007445.1_ASM3800744v1_genomic	FSL P2-0099	Clust_activity	1	14	cytotoxic	0
GCF_038007445.1_ASM3800744v1_genomic	FSL P2-0099	Known_cluster	1	5	paenilamicin/paenilamicin A2/paenilamicin B1/paenilamicin B2	14.29
GCF_038007445.1_ASM3800744v1_genomic	FSL P2-0099	Known_cluster	1	5	petrobactin	100
GCF_038007445.1_ASM3800744v1_genomic	FSL P2-0099	Known_cluster	1	5	bacillibactin	85.71
GCF_038007445.1_ASM3800744v1_genomic	FSL P2-0099	Known_cluster	1	5	fengycin	40
GCF_038007445.1_ASM3800744v1_genomic	FSL P2-0099	Known_cluster	1	5	paeninodin	100
GCF_038007445.1_ASM3800744v1_genomic	FSL P2-0099	Toxin	1	5	ChitinaseC	94.96
GCF_038007445.1_ASM3800744v1_genomic	FSL P2-0099	Toxin	1	5	InhA2	94.62
GCF_038007445.1_ASM3800744v1_genomic	FSL P2-0099	Toxin	2	5	InhA1	83.965
GCF_038007445.1_ASM3800744v1_genomic	FSL P2-0099	Toxin	1	5	Bmp1	79.23
GCF_038007445.1_ASM3800744v1_genomic	FSL P2-0099	Toxin	1	5	Spp1Aa1	82.7
GCF_038007445.1_ASM3800744v1_genomic	FSL P2-0099	Toxins_activities	1	2	Blattodea	0
GCF_038007445.1_ASM3800744v1_genomic	FSL P2-0099	Toxins_activities	1	2	Lepidoptera	0
GCF_038008665.1_ASM3800866v1_genomic	FSL R10-2201	Clust_activity	16	17	antibacterial	0
GCF_038008665.1_ASM3800866v1_genomic	FSL R10-2201	Clust_activity	1	17	antibacterial-antifungal	0
GCF_038008665.1_ASM3800866v1_genomic	FSL R10-2201	Known_cluster	1	4	petrobactin	100
GCF_038008665.1_ASM3800866v1_genomic	FSL R10-2201	Known_cluster	1	4	bacillibactin	85.71
GCF_038008665.1_ASM3800866v1_genomic	FSL R10-2201	Known_cluster	1	4	fengycin	40
GCF_038008665.1_ASM3800866v1_genomic	FSL R10-2201	Known_cluster	1	4	paeninodin	100
GCF_038008665.1_ASM3800866v1_genomic	FSL R10-2201	Toxin	1	5	ChitinaseC	94.96
GCF_038008665.1_ASM3800866v1_genomic	FSL R10-2201	Toxin	1	5	InhA2	94.62
GCF_038008665.1_ASM3800866v1_genomic	FSL R10-2201	Toxin	2	5	InhA1	83.78
GCF_038008665.1_ASM3800866v1_genomic	FSL R10-2201	Toxin	2	5	Bmp1	55.315
GCF_038008665.1_ASM3800866v1_genomic	FSL R10-2201	Toxin	2	5	Spp1Aa1	79.725
GCF_038008665.1_ASM3800866v1_genomic	FSL R10-2201	Toxins_activities	1	2	Blattodea	0
GCF_038008665.1_ASM3800866v1_genomic	FSL R10-2201	Toxins_activities	1	2	Lepidoptera	0
GCF_002021835.1_ASM202183v1_genomic	FSL R5-0708	Clust_activity	35	37	antibacterial	0
GCF_002021835.1_ASM202183v1_genomic	FSL R5-0708	Clust_activity	1	37	cytotoxic	0
GCF_002021835.1_ASM202183v1_genomic	FSL R5-0708	Clust_activity	1	37	antibacterial-antifungal	0
GCF_002021835.1_ASM202183v1_genomic	FSL R5-0708	Known_cluster	1	4	paeninodin	100
GCF_002021835.1_ASM202183v1_genomic	FSL R5-0708	Known_cluster	1	4	bacillibactin	85.71
GCF_002021835.1_ASM202183v1_genomic	FSL R5-0708	Known_cluster	1	4	petrobactin	100
GCF_002021835.1_ASM202183v1_genomic	FSL R5-0708	Known_cluster	1	4	fengycin	40
GCF_002021835.1_ASM202183v1_genomic	FSL R5-0708	Toxin	1	6	InhA2	94.62
GCF_002021835.1_ASM202183v1_genomic	FSL R5-0708	Toxin	1	6	ChitinaseC	94.66
GCF_002021835.1_ASM202183v1_genomic	FSL R5-0708	Toxin	1	6	Spp1Aa1	79.81
GCF_002021835.1_ASM202183v1_genomic	FSL R5-0708	Toxin	2	6	Bmp1	55.23
GCF_002021835.1_ASM202183v1_genomic	FSL R5-0708	Toxin	2	6	InhA1	83.715
GCF_002021835.1_ASM202183v1_genomic	FSL R5-0708	Toxin	1	6	Spp1Aa2	80.77
GCF_002021835.1_ASM202183v1_genomic	FSL R5-0708	Toxins_activities	1	2	Blattodea	0
GCF_002021835.1_ASM202183v1_genomic	FSL R5-0708	Toxins_activities	1	2	Lepidoptera	0
GCF_038004785.1_ASM3800478v1_genomic	FSL R5-0709	Clust_activity	27	30	antibacterial	0
GCF_038004785.1_ASM3800478v1_genomic	FSL R5-0709	Clust_activity	2	30	antibacterial-antifungal	0
GCF_038004785.1_ASM3800478v1_genomic	FSL R5-0709	Clust_activity	1	30	cytotoxic	0
GCF_038004785.1_ASM3800478v1_genomic	FSL R5-0709	Known_cluster	1	4	petrobactin	100
GCF_038004785.1_ASM3800478v1_genomic	FSL R5-0709	Known_cluster	1	4	bacillibactin	85.71
GCF_038004785.1_ASM3800478v1_genomic	FSL R5-0709	Known_cluster	1	4	fengycin	40
GCF_038004785.1_ASM3800478v1_genomic	FSL R5-0709	Known_cluster	1	4	paeninodin	100
GCF_038004785.1_ASM3800478v1_genomic	FSL R5-0709	Toxin	1	5	ChitinaseC	94.66
GCF_038004785.1_ASM3800478v1_genomic	FSL R5-0709	Toxin	1	5	InhA2	94.62
GCF_038004785.1_ASM3800478v1_genomic	FSL R5-0709	Toxin	2	5	InhA1	83.715
GCF_038004785.1_ASM3800478v1_genomic	FSL R5-0709	Toxin	2	5	Bmp1	55.23
GCF_038004785.1_ASM3800478v1_genomic	FSL R5-0709	Toxin	2	5	Spp1Aa1	79.725
GCF_038004785.1_ASM3800478v1_genomic	FSL R5-0709	Toxins_activities	1	2	Blattodea	0
GCF_038004785.1_ASM3800478v1_genomic	FSL R5-0709	Toxins_activities	1	2	Lepidoptera	0
GCF_005217685.1_ASM521768v1_genomic	I7	Clust_activity	57	57	antibacterial	0
GCF_005217685.1_ASM521768v1_genomic	I7	Known_cluster	1	5	cerecidin/cerecidin A1/cerecidin A2/cerecidin A3/cerecidin A4/cerecidin A5/cerecidin A6/cerecidin A7	47.06
GCF_005217685.1_ASM521768v1_genomic	I7	Known_cluster	1	5	bacillibactin	28.57
GCF_005217685.1_ASM521768v1_genomic	I7	Known_cluster	1	5	paenilamicin/paenilamicin A2/paenilamicin B1/paenilamicin B2	14.29
GCF_005217685.1_ASM521768v1_genomic	I7	Known_cluster	1	5	fengycin	40
GCF_005217685.1_ASM521768v1_genomic	I7	Known_cluster	1	5	petrobactin	100
GCF_005217685.1_ASM521768v1_genomic	I7	Toxin	1	5	Spp1Aa1	79.88
GCF_005217685.1_ASM521768v1_genomic	I7	Toxin	1	5	InhA2	93.99
GCF_005217685.1_ASM521768v1_genomic	I7	Toxin	3	5	Bmp1	55.2733
GCF_005217685.1_ASM521768v1_genomic	I7	Toxin	1	5	ChitinaseC	94.96
GCF_005217685.1_ASM521768v1_genomic	I7	Toxin	2	5	InhA1	83.59
GCF_005217685.1_ASM521768v1_genomic	I7	Toxins_activities	1	2	Blattodea	0
GCF_005217685.1_ASM521768v1_genomic	I7	Toxins_activities	1	2	Lepidoptera	0
GCF_900094345.1_ASM90009434v1_genomic	INRA 5	Clust_activity	23	24	antibacterial	0
GCF_900094345.1_ASM90009434v1_genomic	INRA 5	Clust_activity	1	24	inhibitor	0
GCF_900094345.1_ASM90009434v1_genomic	INRA 5	Known_cluster	1	6	bacillicn CER074	75
GCF_900094345.1_ASM90009434v1_genomic	INRA 5	Known_cluster	1	6	S-layer glycan	26.67
GCF_900094345.1_ASM90009434v1_genomic	INRA 5	Known_cluster	1	6	pseudaminic acid	22.22
GCF_900094345.1_ASM90009434v1_genomic	INRA 5	Known_cluster	1	6	petrobactin	100
GCF_900094345.1_ASM90009434v1_genomic	INRA 5	Known_cluster	1	6	bacillibactin	85.71
GCF_900094345.1_ASM90009434v1_genomic	INRA 5	Known_cluster	1	6	fengycin	40
GCF_900094345.1_ASM90009434v1_genomic	INRA 5	Toxin	1	7	Spp1Aa1	79.88
GCF_900094345.1_ASM90009434v1_genomic	INRA 5	Toxin	2	7	Bmp1	55.315
GCF_900094345.1_ASM90009434v1_genomic	INRA 5	Toxin	1	7	ChitinaseC	95.1
GCF_900094345.1_ASM90009434v1_genomic	INRA 5	Toxin	2	7	InhA1	84.465
GCF_900094345.1_ASM90009434v1_genomic	INRA 5	Toxin	1	7	InhA2	94.49
GCF_900094345.1_ASM90009434v1_genomic	INRA 5	Toxin	1	7	Mpp46Ab1	34.18
GCF_900094345.1_ASM90009434v1_genomic	INRA 5	Toxin	1	7	Vpa2Ba2	31.3
GCF_900094345.1_ASM90009434v1_genomic	INRA 5	Toxins_activities	1	3	Blattodea	0
GCF_900094345.1_ASM90009434v1_genomic	INRA 5	Toxins_activities	1	3	Diptera	0
GCF_900094345.1_ASM90009434v1_genomic	INRA 5	Toxins_activities	1	3	Lepidoptera	0
GCF_018741165.1_ASM1874116v1_genomic	JAS06/3	Clust_activity	23	26	antibacterial	0
GCF_018741165.1_ASM1874116v1_genomic	JAS06/3	Clust_activity	1	26	antibacterial-antifungal	0
GCF_018741165.1_ASM1874116v1_genomic	JAS06/3	Clust_activity	1	26	cytotoxic	0
GCF_018741165.1_ASM1874116v1_genomic	JAS06/3	Clust_activity	1	26	inhibitor	0
GCF_018741165.1_ASM1874116v1_genomic	JAS06/3	Known_cluster	1	6	paenilamicin/paenilamicin A2/paenilamicin B1/paenilamicin B2	14.29
GCF_018741165.1_ASM1874116v1_genomic	JAS06/3	Known_cluster	1	6	petrobactin	100
GCF_018741165.1_ASM1874116v1_genomic	JAS06/3	Known_cluster	1	6	bacillibactin	85.71
GCF_018741165.1_ASM1874116v1_genomic	JAS06/3	Known_cluster	1	6	fengycin	40
GCF_018741165.1_ASM1874116v1_genomic	JAS06/3	Known_cluster	1	6	paeninodin	100
GCF_018741165.1_ASM1874116v1_genomic	JAS06/3	Known_cluster	1	6	lactocin S	21.05
GCF_018741165.1_ASM1874116v1_genomic	JAS06/3	Toxin	1	15	ChitinaseC	94.96
GCF_018741165.1_ASM1874116v1_genomic	JAS06/3	Toxin	1	15	InhA2	94.62
GCF_018741165.1_ASM1874116v1_genomic	JAS06/3	Toxin	2	15	InhA1	83.525
GCF_018741165.1_ASM1874116v1_genomic	JAS06/3	Toxin	2	15	Bmp1	55.625
GCF_018741165.1_ASM1874116v1_genomic	JAS06/3	Toxin	1	15	Spp1Aa1	80.48
GCF_018741165.1_ASM1874116v1_genomic	JAS06/3	Toxin	1	15	Tpp36Aa1	30.13
GCF_018741165.1_ASM1874116v1_genomic	JAS06/3	Toxin	1	15	Cry54Ab1	31.26
GCF_018741165.1_ASM1874116v1_genomic	JAS06/3	Toxin	1	15	Vpb4Da2	68.58
GCF_018741165.1_ASM1874116v1_genomic	JAS06/3	Toxin	1	15	Cry4Ca1	68.82
GCF_018741165.1_ASM1874116v1_genomic	JAS06/3	Toxin	1	15	Cry53Ab1	39.85
GCF_018741165.1_ASM1874116v1_genomic	JAS06/3	Toxin	1	15	App4Aa1	97.45
GCF_018741165.1_ASM1874116v1_genomic	JAS06/3	Toxin	1	15	Vpb4Ca1	67.15
GCF_018741165.1_ASM1874116v1_genomic	JAS06/3	Toxin	1	15	Mpp2Aa5	46.53
GCF_018741165.1_ASM1874116v1_genomic	JAS06/3	Toxin	1	15	Cry79Aa1	39.71
GCF_018741165.1_ASM1874116v1_genomic	JAS06/3	Toxin	1	15	Cry4Da1	99.41
GCF_018741165.1_ASM1874116v1_genomic	JAS06/3	Toxins_activities	1	3	Blattodea	0
GCF_018741165.1_ASM1874116v1_genomic	JAS06/3	Toxins_activities	1	3	Coleoptera	0
GCF_018741165.1_ASM1874116v1_genomic	JAS06/3	Toxins_activities	4	3	Lepidoptera	0
GCF_018742225.1_ASM1874222v1_genomic	JAS635	Clust_activity	16	16	antibacterial	0
GCF_018742225.1_ASM1874222v1_genomic	JAS635	Known_cluster	1	4	petrobactin	100
GCF_018742225.1_ASM1874222v1_genomic	JAS635	Known_cluster	1	4	bacillibactin	85.71
GCF_018742225.1_ASM1874222v1_genomic	JAS635	Known_cluster	1	4	fengycin	40
GCF_018742225.1_ASM1874222v1_genomic	JAS635	Known_cluster	1	4	paeninodin	100
GCF_018742225.1_ASM1874222v1_genomic	JAS635	Toxin	3	19	InhA1	79.9133
GCF_018742225.1_ASM1874222v1_genomic	JAS635	Toxin	1	19	ChitinaseB	87.59
GCF_018742225.1_ASM1874222v1_genomic	JAS635	Toxin	1	19	ChitinaseC	96.76
GCF_018742225.1_ASM1874222v1_genomic	JAS635	Toxin	1	19	InhA2	94.49
GCF_018742225.1_ASM1874222v1_genomic	JAS635	Toxin	2	19	Bmp1	55.385
GCF_018742225.1_ASM1874222v1_genomic	JAS635	Toxin	1	19	Spp1Aa1	79.68
GCF_018742225.1_ASM1874222v1_genomic	JAS635	Toxin	1	19	Tpp36Aa1	29.69
GCF_018742225.1_ASM1874222v1_genomic	JAS635	Toxin	1	19	Cry57Aa1	96.55
GCF_018742225.1_ASM1874222v1_genomic	JAS635	Toxin	1	19	Vpb4Ca1	53.54
GCF_018742225.1_ASM1874222v1_genomic	JAS635	Toxin	1	19	Cry20Aa1	60.58
GCF_018742225.1_ASM1874222v1_genomic	JAS635	Toxin	2	19	Cry70Bb1	67.81
GCF_018742225.1_ASM1874222v1_genomic	JAS635	Toxin	1	19	App4Aa1	94.33
GCF_018742225.1_ASM1874222v1_genomic	JAS635	Toxin	1	19	Mpp2Aa5	46.2
GCF_018742225.1_ASM1874222v1_genomic	JAS635	Toxin	1	19	Cry4Ca2	78.99
GCF_018742225.1_ASM1874222v1_genomic	JAS635	Toxin	1	19	Cry56Aa4	56.1
GCF_018742225.1_ASM1874222v1_genomic	JAS635	Toxin	1	19	Cry53Ab1	39.59
GCF_018742225.1_ASM1874222v1_genomic	JAS635	Toxin	1	19	Cry4Ca1	69
GCF_018742225.1_ASM1874222v1_genomic	JAS635	Toxin	1	19	Cry54Ba2	37.36
GCF_018742225.1_ASM1874222v1_genomic	JAS635	Toxin	1	19	Cry4Da1	100
GCF_018742225.1_ASM1874222v1_genomic	JAS635	Toxins_activities	1	4	Blattodea	0
GCF_018742225.1_ASM1874222v1_genomic	JAS635	Toxins_activities	1	4	Coleoptera	0
GCF_018742225.1_ASM1874222v1_genomic	JAS635	Toxins_activities	2	4	Diptera	0
GCF_018742225.1_ASM1874222v1_genomic	JAS635	Toxins_activities	1	4	Lepidoptera	0
GCF_018742285.1_ASM1874228v1_genomic	JAS94/5	Clust_activity	21	24	antibacterial	0
GCF_018742285.1_ASM1874228v1_genomic	JAS94/5	Clust_activity	2	24	cytotoxic	0
GCF_018742285.1_ASM1874228v1_genomic	JAS94/5	Clust_activity	1	24	antibacterial-antifungal	0
GCF_018742285.1_ASM1874228v1_genomic	JAS94/5	Known_cluster	1	4	petrobactin	100
GCF_018742285.1_ASM1874228v1_genomic	JAS94/5	Known_cluster	1	4	bacillibactin	85.71
GCF_018742285.1_ASM1874228v1_genomic	JAS94/5	Known_cluster	1	4	fengycin	40
GCF_018742285.1_ASM1874228v1_genomic	JAS94/5	Known_cluster	1	4	paeninodin	100
GCF_018742285.1_ASM1874228v1_genomic	JAS94/5	Toxin	1	5	ChitinaseC	94.81
GCF_018742285.1_ASM1874228v1_genomic	JAS94/5	Toxin	1	5	InhA2	94.49
GCF_018742285.1_ASM1874228v1_genomic	JAS94/5	Toxin	2	5	InhA1	83.78
GCF_018742285.1_ASM1874228v1_genomic	JAS94/5	Toxin	2	5	Bmp1	55.315
GCF_018742285.1_ASM1874228v1_genomic	JAS94/5	Toxin	2	5	Spp1Aa1	81.27
GCF_018742285.1_ASM1874228v1_genomic	JAS94/5	Toxins_activities	1	2	Blattodea	0
GCF_018742285.1_ASM1874228v1_genomic	JAS94/5	Toxins_activities	1	2	Lepidoptera	0
GCF_000018825.1_ASM1882v1_genomic	KBAB4	Clust_activity	21	21	antibacterial	0
GCF_000018825.1_ASM1882v1_genomic	KBAB4	Known_cluster	1	6	paenilamicin/paenilamicin A2/paenilamicin B1/paenilamicin B2	14.29
GCF_000018825.1_ASM1882v1_genomic	KBAB4	Known_cluster	1	6	petrobactin	100
GCF_000018825.1_ASM1882v1_genomic	KBAB4	Known_cluster	1	6	bacillibactin	85.71
GCF_000018825.1_ASM1882v1_genomic	KBAB4	Known_cluster	1	6	fengycin	40
GCF_000018825.1_ASM1882v1_genomic	KBAB4	Known_cluster	1	6	paeninodin	100
GCF_000018825.1_ASM1882v1_genomic	KBAB4	Known_cluster	1	6	thuricin	50
GCF_000018825.1_ASM1882v1_genomic	KBAB4	Toxin	1	7	ChitinaseC	94.81
GCF_000018825.1_ASM1882v1_genomic	KBAB4	Toxin	1	7	InhA2	93.99
GCF_000018825.1_ASM1882v1_genomic	KBAB4	Toxin	2	7	InhA1	83.655
GCF_000018825.1_ASM1882v1_genomic	KBAB4	Toxin	2	7	Bmp1	55.315
GCF_000018825.1_ASM1882v1_genomic	KBAB4	Toxin	1	7	Spp1Aa1	80.28
GCF_000018825.1_ASM1882v1_genomic	KBAB4	Toxin	1	7	Cry8Ca2	42.58
GCF_000018825.1_ASM1882v1_genomic	KBAB4	Toxin	1	7	App4Aa1	67.71
GCF_000018825.1_ASM1882v1_genomic	KBAB4	Toxins_activities	1	3	Blattodea	0
GCF_000018825.1_ASM1882v1_genomic	KBAB4	Toxins_activities	4	3	Coleoptera	0
GCF_000018825.1_ASM1882v1_genomic	KBAB4	Toxins_activities	1	3	Lepidoptera	0
GCF_022532085.1_ASM2253208v1_genomic	LX30	Clust_activity	20	21	antibacterial	0
GCF_022532085.1_ASM2253208v1_genomic	LX30	Clust_activity	1	21	cytotoxic	0
GCF_022532085.1_ASM2253208v1_genomic	LX30	Known_cluster	1	4	petrobactin	100
GCF_022532085.1_ASM2253208v1_genomic	LX30	Known_cluster	1	4	bacillibactin	85.71
GCF_022532085.1_ASM2253208v1_genomic	LX30	Known_cluster	1	4	fengycin	40
GCF_022532085.1_ASM2253208v1_genomic	LX30	Known_cluster	1	4	paeninodin	100
GCF_022532085.1_ASM2253208v1_genomic	LX30	Toxin	1	7	ChitinaseC	95.1
GCF_022532085.1_ASM2253208v1_genomic	LX30	Toxin	1	7	InhA2	94.49
GCF_022532085.1_ASM2253208v1_genomic	LX30	Toxin	2	7	InhA1	84.03
GCF_022532085.1_ASM2253208v1_genomic	LX30	Toxin	2	7	Bmp1	55.195
GCF_022532085.1_ASM2253208v1_genomic	LX30	Toxin	3	7	Spp1Aa1	78.4333
GCF_022532085.1_ASM2253208v1_genomic	LX30	Toxin	1	7	Tpp78Aa1	45.15
GCF_022532085.1_ASM2253208v1_genomic	LX30	Toxin	1	7	App4Aa1	94.05
GCF_022532085.1_ASM2253208v1_genomic	LX30	Toxins_activities	1	3	Blattodea	0
GCF_022532085.1_ASM2253208v1_genomic	LX30	Toxins_activities	2	3	Hemiptera	0
GCF_022532085.1_ASM2253208v1_genomic	LX30	Toxins_activities	1	3	Lepidoptera	0
GCF_002200135.1_ASM220013v1_genomic	MOD1_Bc221	Clust_activity	24	24	antibacterial	0
GCF_002200135.1_ASM220013v1_genomic	MOD1_Bc221	Known_cluster	1	5	petrobactin	100
GCF_002200135.1_ASM220013v1_genomic	MOD1_Bc221	Known_cluster	1	5	bacillibactin	85.71
GCF_002200135.1_ASM220013v1_genomic	MOD1_Bc221	Known_cluster	1	5	bacillicn CER074	75
GCF_002200135.1_ASM220013v1_genomic	MOD1_Bc221	Known_cluster	1	5	fengycin	40
GCF_002200135.1_ASM220013v1_genomic	MOD1_Bc221	Known_cluster	1	5	paeninodin	100
GCF_002200135.1_ASM220013v1_genomic	MOD1_Bc221	Toxin	1	5	InhA2	94.62
GCF_002200135.1_ASM220013v1_genomic	MOD1_Bc221	Toxin	2	5	InhA1	83.78
GCF_002200135.1_ASM220013v1_genomic	MOD1_Bc221	Toxin	2	5	Bmp1	55.4
GCF_002200135.1_ASM220013v1_genomic	MOD1_Bc221	Toxin	1	5	ChitinaseC	94.81
GCF_002200135.1_ASM220013v1_genomic	MOD1_Bc221	Toxin	2	5	Spp1Aa1	79.53
GCF_002200135.1_ASM220013v1_genomic	MOD1_Bc221	Toxins_activities	1	2	Blattodea	0
GCF_002200135.1_ASM220013v1_genomic	MOD1_Bc221	Toxins_activities	1	2	Lepidoptera	0
GCF_002200005.1_ASM220000v1_genomic	MOD1_Bc228	Clust_activity	21	22	antibacterial	0
GCF_002200005.1_ASM220000v1_genomic	MOD1_Bc228	Clust_activity	1	22	antibacterial-antifungal	0
GCF_002200005.1_ASM220000v1_genomic	MOD1_Bc228	Known_cluster	1	4	paeninodin	100
GCF_002200005.1_ASM220000v1_genomic	MOD1_Bc228	Known_cluster	1	4	petrobactin	100
GCF_002200005.1_ASM220000v1_genomic	MOD1_Bc228	Known_cluster	1	4	bacillibactin	85.71
GCF_002200005.1_ASM220000v1_genomic	MOD1_Bc228	Known_cluster	1	4	fengycin	40
GCF_002200005.1_ASM220000v1_genomic	MOD1_Bc228	Toxin	2	6	Spp1Aa1	79.53
GCF_002200005.1_ASM220000v1_genomic	MOD1_Bc228	Toxin	2	6	InhA1	83.78
GCF_002200005.1_ASM220000v1_genomic	MOD1_Bc228	Toxin	1	6	InhA2	94.62
GCF_002200005.1_ASM220000v1_genomic	MOD1_Bc228	Toxin	1	6	Vpb4Ca1	68.61
GCF_002200005.1_ASM220000v1_genomic	MOD1_Bc228	Toxin	1	6	ChitinaseC	94.96
GCF_002200005.1_ASM220000v1_genomic	MOD1_Bc228	Toxin	2	6	Bmp1	55.315
GCF_002200005.1_ASM220000v1_genomic	MOD1_Bc228	Toxins_activities	1	2	Blattodea	0
GCF_002200005.1_ASM220000v1_genomic	MOD1_Bc228	Toxins_activities	1	2	Lepidoptera	0
GCF_002976445.1_ASM297644v1_genomic	MYb56	Clust_activity	19	21	antibacterial	0
GCF_002976445.1_ASM297644v1_genomic	MYb56	Clust_activity	2	21	cytotoxic	0
GCF_002976445.1_ASM297644v1_genomic	MYb56	Known_cluster	1	5	fengycin	40
GCF_002976445.1_ASM297644v1_genomic	MYb56	Known_cluster	1	5	bacillibactin	85.71
GCF_002976445.1_ASM297644v1_genomic	MYb56	Known_cluster	1	5	petrobactin	100
GCF_002976445.1_ASM297644v1_genomic	MYb56	Known_cluster	1	5	paeninodin	100
GCF_002976445.1_ASM297644v1_genomic	MYb56	Known_cluster	1	5	paenilamicin/paenilamicin A2/paenilamicin B1/paenilamicin B2	14.29
GCF_002976445.1_ASM297644v1_genomic	MYb56	Toxin	2	5	Bmp1	78.36
GCF_002976445.1_ASM297644v1_genomic	MYb56	Toxin	2	5	InhA1	83.715
GCF_002976445.1_ASM297644v1_genomic	MYb56	Toxin	1	5	ChitinaseC	94.96
GCF_002976445.1_ASM297644v1_genomic	MYb56	Toxin	1	5	InhA2	94.62
GCF_002976445.1_ASM297644v1_genomic	MYb56	Toxin	1	5	Spp1Aa1	73.86
GCF_002976445.1_ASM297644v1_genomic	MYb56	Toxins_activities	1	2	Blattodea	0
GCF_002976445.1_ASM297644v1_genomic	MYb56	Toxins_activities	1	2	Lepidoptera	0
GCF_000513155.1_ASM51315v1_genomic	NBRC:101238	Clust_activity	24	24	antibacterial	0
GCF_000513155.1_ASM51315v1_genomic	NBRC:101238	Known_cluster	1	4	paenilamicin/paenilamicin A2/paenilamicin B1/paenilamicin B2	14.29
GCF_000513155.1_ASM51315v1_genomic	NBRC:101238	Known_cluster	1	4	petrobactin	100
GCF_000513155.1_ASM51315v1_genomic	NBRC:101238	Known_cluster	1	4	fengycin	40
GCF_000513155.1_ASM51315v1_genomic	NBRC:101238	Known_cluster	1	4	bacillibactin	85.71
GCF_000513155.1_ASM51315v1_genomic	NBRC:101238	Toxin	2	5	InhA1	83.53
GCF_000513155.1_ASM51315v1_genomic	NBRC:101238	Toxin	1	5	ChitinaseC	94.66
GCF_000513155.1_ASM51315v1_genomic	NBRC:101238	Toxin	1	5	InhA2	93.87
GCF_000513155.1_ASM51315v1_genomic	NBRC:101238	Toxin	2	5	Bmp1	55.55
GCF_000513155.1_ASM51315v1_genomic	NBRC:101238	Toxin	1	5	Spp1Aa1	80.08
GCF_000513155.1_ASM51315v1_genomic	NBRC:101238	Toxins_activities	1	2	Blattodea	0
GCF_000513155.1_ASM51315v1_genomic	NBRC:101238	Toxins_activities	1	2	Lepidoptera	0
GCF_918180265.1_DSM_11821_genomic	NBRC:101238.1	Clust_activity	16	20	antibacterial	0
GCF_918180265.1_DSM_11821_genomic	NBRC:101238.1	Clust_activity	2	20	inhibitor	0
GCF_918180265.1_DSM_11821_genomic	NBRC:101238.1	Clust_activity	1	20	antibacterial-antifungal	0
GCF_918180265.1_DSM_11821_genomic	NBRC:101238.1	Clust_activity	1	20	cytotoxic	0
GCF_918180265.1_DSM_11821_genomic	NBRC:101238.1	Known_cluster	1	4	petrobactin	100
GCF_918180265.1_DSM_11821_genomic	NBRC:101238.1	Known_cluster	1	4	bacillibactin	85.71
GCF_918180265.1_DSM_11821_genomic	NBRC:101238.1	Known_cluster	1	4	fengycin	40
GCF_918180265.1_DSM_11821_genomic	NBRC:101238.1	Known_cluster	1	4	paenilamicin/paenilamicin A2/paenilamicin B1/paenilamicin B2	14.29
GCF_918180265.1_DSM_11821_genomic	NBRC:101238.1	Toxin	2	5	Bmp1	55.55
GCF_918180265.1_DSM_11821_genomic	NBRC:101238.1	Toxin	1	5	Spp1Aa1	80.08
GCF_918180265.1_DSM_11821_genomic	NBRC:101238.1	Toxin	2	5	InhA1	83.53
GCF_918180265.1_DSM_11821_genomic	NBRC:101238.1	Toxin	1	5	InhA2	93.87
GCF_918180265.1_DSM_11821_genomic	NBRC:101238.1	Toxin	1	5	ChitinaseC	94.66
GCF_918180265.1_DSM_11821_genomic	NBRC:101238.1	Toxins_activities	1	2	Blattodea	0
GCF_918180265.1_DSM_11821_genomic	NBRC:101238.1	Toxins_activities	1	2	Lepidoptera	0
GCF_036222645.1_ASM3622264v1_genomic	NRS-325	Clust_activity	2	20	cytotoxic	0
GCF_036222645.1_ASM3622264v1_genomic	NRS-325	Clust_activity	18	20	antibacterial	0
GCF_036222645.1_ASM3622264v1_genomic	NRS-325	Known_cluster	1	4	petrobactin	100
GCF_036222645.1_ASM3622264v1_genomic	NRS-325	Known_cluster	1	4	bacillibactin	85.71
GCF_036222645.1_ASM3622264v1_genomic	NRS-325	Known_cluster	1	4	paeninodin	100
GCF_036222645.1_ASM3622264v1_genomic	NRS-325	Known_cluster	1	4	fengycin	40
GCF_036222645.1_ASM3622264v1_genomic	NRS-325	Toxin	2	5	InhA1	83.78
GCF_036222645.1_ASM3622264v1_genomic	NRS-325	Toxin	1	5	Bmp1	79.23
GCF_036222645.1_ASM3622264v1_genomic	NRS-325	Toxin	1	5	InhA2	94.62
GCF_036222645.1_ASM3622264v1_genomic	NRS-325	Toxin	1	5	ChitinaseC	94.96
GCF_036222645.1_ASM3622264v1_genomic	NRS-325	Toxin	1	5	Spp1Aa1	79.88
GCF_036222645.1_ASM3622264v1_genomic	NRS-325	Toxins_activities	1	2	Blattodea	0
GCF_036222645.1_ASM3622264v1_genomic	NRS-325	Toxins_activities	1	2	Lepidoptera	0
GCF_000399425.1_Baci_cere_VD146_V1_genomic	VD146	Clust_activity	1	18	cytotoxic	0
GCF_000399425.1_Baci_cere_VD146_V1_genomic	VD146	Clust_activity	16	18	antibacterial	0
GCF_000399425.1_Baci_cere_VD146_V1_genomic	VD146	Clust_activity	1	18	antibacterial-antifungal	0
GCF_000399425.1_Baci_cere_VD146_V1_genomic	VD146	Known_cluster	1	5	S-layer glycan	26.67
GCF_000399425.1_Baci_cere_VD146_V1_genomic	VD146	Known_cluster	1	5	petrobactin	100
GCF_000399425.1_Baci_cere_VD146_V1_genomic	VD146	Known_cluster	1	5	bacillibactin	85.71
GCF_000399425.1_Baci_cere_VD146_V1_genomic	VD146	Known_cluster	1	5	fengycin	40
GCF_000399425.1_Baci_cere_VD146_V1_genomic	VD146	Known_cluster	1	5	paeninodin	100
GCF_000399425.1_Baci_cere_VD146_V1_genomic	VD146	Toxin	1	6	Vpb4Ca1	67.15
GCF_000399425.1_Baci_cere_VD146_V1_genomic	VD146	Toxin	2	6	InhA1	83.78
GCF_000399425.1_Baci_cere_VD146_V1_genomic	VD146	Toxin	2	6	Bmp1	55.405
GCF_000399425.1_Baci_cere_VD146_V1_genomic	VD146	Toxin	2	6	Spp1Aa1	79.625
GCF_000399425.1_Baci_cere_VD146_V1_genomic	VD146	Toxin	1	6	ChitinaseC	94.81
GCF_000399425.1_Baci_cere_VD146_V1_genomic	VD146	Toxin	1	6	InhA2	94.12
GCF_000399425.1_Baci_cere_VD146_V1_genomic	VD146	Toxins_activities	1	2	Blattodea	0
GCF_000399425.1_Baci_cere_VD146_V1_genomic	VD146	Toxins_activities	1	2	Lepidoptera	0
GCF_022458665.1_ASM2245866v1_genomic	YakM2	Clust_activity	20	20	antibacterial	0
GCF_022458665.1_ASM2245866v1_genomic	YakM2	Known_cluster	1	4	paenilamicin/paenilamicin A2/paenilamicin B1/paenilamicin B2	14.29
GCF_022458665.1_ASM2245866v1_genomic	YakM2	Known_cluster	1	4	petrobactin	100
GCF_022458665.1_ASM2245866v1_genomic	YakM2	Known_cluster	1	4	bacillibactin	85.71
GCF_022458665.1_ASM2245866v1_genomic	YakM2	Known_cluster	1	4	fengycin	40
GCF_022458665.1_ASM2245866v1_genomic	YakM2	Toxin	3	7	Bmp1	57.4767
GCF_022458665.1_ASM2245866v1_genomic	YakM2	Toxin	3	7	InhA1	79.25
GCF_022458665.1_ASM2245866v1_genomic	YakM2	Toxin	1	7	Spp1Aa1	79.57
GCF_022458665.1_ASM2245866v1_genomic	YakM2	Toxin	1	7	InhA2	93.99
GCF_022458665.1_ASM2245866v1_genomic	YakM2	Toxin	1	7	ChitinaseC	94.96
GCF_022458665.1_ASM2245866v1_genomic	YakM2	Toxin	1	7	Sip1A2	93.92
GCF_022458665.1_ASM2245866v1_genomic	YakM2	Toxin	1	7	Vpb4Ca1	35.78
GCF_022458665.1_ASM2245866v1_genomic	YakM2	Toxins_activities	1	2	Blattodea	0
GCF_022458665.1_ASM2245866v1_genomic	YakM2	Toxins_activities	1	2	Lepidoptera	0

## Sheet: Table S8
Table S8. The cluster-wise total amount of biosynthetic gene clusters in the genomes within the studied dataset.
Cluster	Frequency
bacillibactin	51
fengycin	51
petrobactin	51
paeninodin	38
paenilamicin/paenilamicin A2/paenilamicin B1/paenilamicin B2	22
thuricin	6
bacillicn CER074	4
cerecyclin	3
pulcherriminic acid	3
S-layer glycan	2
3-(2-hydroxy-3-oxo-4-methylpentyl)-indole/3-(2-hydroxy-3-oxo-4-methylhexyl)-indole/3-(2-acetoxy-3-oxo-4-methylpentyl)-indole/3-(2-acetoxy-3-oxo-4-methylhexyl)-indole	1
anachelin	1
butyrolactol A	1
cerecidin/cerecidin A1/cerecidin A2/cerecidin A3/cerecidin A4/cerecidin A5/cerecidin A6/cerecidin A7	1
lactocin S	1
pseudaminic acid	1

## Sheet: Table S9
Table S9. The abundance of loci encoding virulence factors. The total amount of genes including paralogs are considered.
Loci	Frequency
InhA1	109
Bmp1	91
Spp1Aa1	62
ChitinaseC	51
InhA2	51
Vpb4Ca1	12
App4Aa1	9
Cry70Bb1	6
ChitinaseB	4
Tpp80Aa1	4
Cry4Ca1	3
Cry4Da1	3
Cry53Ab1	3
Mpp2Aa5	3
Mpp46Ab1	3
Tpp36Aa1	3
Cry4Ca2	2
Cry54Ba2	2
Cry56Aa4	2
Spp1Aa2	2
Tpp1Aa3	2
Vpa2Ba2	2
Cry20Aa1	1
Cry32Ha2	1
Cry32Ja1	1
Cry32Ma1	1
Cry32Mb1	1
Cry32Ra1	1
Cry54Ab1	1
Cry57Aa1	1
Cry79Aa1	1
Cry8Ca2	1
Mpp82Aa1	1
Sip1A2	1
Tpp1Aa4	1
Tpp78Aa1	1
Tpp78Ba1	1
Vpb1Aa1	1
Vpb4Aa1	1
Vpb4Da2	1
Xpp22Ba1	1

## Sheet: Table S10
Table S10.The existing information on the 50 closest (relative to the strain b12.3) B. mycoides isolates selected according to ANI values. Presented are qualitative categories present in the articles describing the strains. The references to the studies are marked by DOI.
Strain	Spore germination	Number of Insertion Sequences (10.1128/spectrum.00311-21)	Psychrotolerance	AMR genes	Virulence	Cytotoxicity toward human cells (10.1128/AEM.02479-17)
b12.3
41-22
AFS017891
AFS084669
B001-4
B002-3
B-23148
B-23427
B4117	Has good germination capacity when treated with inosine (10.1128/AEM.02490-16)
B-41813
B-41814
BC78A
BfR-BA-01523
BGSC 4BQ1
BPN121		55
BPN211		61
BPN29/1		44
BPN29/1.1		44
BPN36/3		65
BPN37/2		50
BPN401		54
BPN43/2		47
BPN51/1		52
BPN52/2		60
BPN573		66
BPN601		55
DSM:11821			YES (10.1099/00207713-48-4-1373)		Could potentially produce enteric toxins at low temperatures (10.1021/pr501307t)
FSL E2-0214			YES (10.3389/fmicb.2019.00662)	8 AMR genes (10.1128/aem.02302-21)		NO
FSL E2-8868
FSL H8-0485				11 AMR genes (10.1128/aem.02302-21)		NO
FSL H8-0492			YES (10.3389/fmicb.2019.00662)	10 AMR genes (10.1128/aem.02302-21)
FSL H8-0492.1			YES (10.3389/fmicb.2019.00662)	10 AMR genes (10.1128/aem.02302-21)
FSL P2-0099
FSL R10-2201
FSL R5-0708			YES (10.3389/fmicb.2019.00662)	6 AMR genes (10.1128/aem.02302-21)		NO
FSL R5-0709
I7				Contains three class B β-lactamases (10.1111/1462-2920.14526)
INRA 5					Has some genes coding for enteric toxins, albeit without full complexes (10.1128/JCM.40.8.3053-3056.2002)
JAS06/3		66
JAS635		57
JAS94/5		37
KBAB4	Forms heterogenious spore populations at low pH (10.1016/j.fm.2024.104509)
LX30
MOD1_Bc221
MOD1_Bc228
MYb56
NBRC:101238			YES (10.1099/00207713-48-4-1373)		Could potentially produce enteric toxins at low temperatures (10.1021/pr501307t)
NBRC:101238.1			YES (10.1099/00207713-48-4-1373)		Could potentially produce enteric toxins at low temperatures (10.1021/pr501307t)
NRS-325
VD146					Does not contain pXO plasmids (10.1128/genomea.00380-13)
YakM2
